# Supplementary material for: Identification of a mechanism-based binding mode for a histone deacetylase 6 inhibitor
Source: Nat Commun. 2026 Jun 5;17:7289. doi: 10.1038/s41467-026-73146-5 (PMC13402812; doi:10.1038/s41467-026-73146-5)
Supplement: Supplementary file 4 — Source Data [file 41467_2026_73146_MOESM4_ESM.xlsx]

## Sheet: Fig 1
Figure 1b
Conc. [uM]	Log(Conc [uM])	Commercial				Trans-BAS-2 (1)				Cis-BAS-2 (2)
	-1*	107.844016*				96.2796952*				93.5903182*
	-0.5228787*	105.423577*				98.4311968*				92.1111609*
DMSO	0	97.8933	83.1	92.7	88.35	96.4142	64.3	90.3	98.6984	88.615	75.3	87	100.17
3uM	0.477121	92.3801	74.9	92.3	100.396	98.7001	69.2	90.9	100.396	97.3554	74.9	89.2	101.641
10uM	1	96.5486	69.5	91	92.1336	98.8346	65.3	89.6	92.1336	95.6074	63.3	89.4	100.736
30uM	1.47712	47.0641	25.6	63.2	59.3096	37.6513	28.3	69.6	59.3096	97.3554	70	91.8	100.849
50uM	1.69897	13.9848	13.7	35.7	36.5591	14.6571	15	27.6	36.5591	99.3725	67.7	90.4	100.396
Figure 1c
Log(Conc [M])	Trans-BAS-2 n-1	Trans-BAS-2 n-2	Trans-BAS-2 n-3	Trichostatin A	Trichostatin A	Trichostatin A	TTCP1	Cis-BAS-2 n-1
-4.52288	2.94	4.95	5.62	-0.71	-2.16	-6.75	0.4	36.28
-5	10.08	4.53	8.22	0.41	2.79	-4.97	1.19	65.23
-5.47712	19.65	14.94	15.62	1.24	-4.28	-1.91	1.65	89.56
-5.95424	39.82	24.23	23.93	2.44	4.43	0.58	4.07	104.98
-6.43136	61.59	48.07	51.11	4.56	1.99	4.75	12.26	106.11
-6.90849	85.33	78.1	68.77	10.11	25.9	21.24	30.15	103.78
-7.38561	91.94	90.81	98.62	39.68	53.33	52.48	55.53	97.79
-7.86273	75.15	92.87	98.38	55.15	84.22	64.43	81.28	107.45
-8.33985	97.31	109.46	99.31	81.1	90.22	91.09	92.28	107.81
-8.81697	100.31	110.37	102.8	93.07	100.03	99.2	102.23	98.83
Figure 1e
Time	Trans-BAS-2 (1) AUC			Cis-BAS-2 (2) AUC
0h	922811	929007	924390	960744	960608	934963
1h	864960	896752	896475	960569	948953	939636
2h	869498	869297	850352	970096	954353	948961
Normalised data
Time	Trans-BAS-2 (1) % Recovery			Cis-BAS-2 (2) % Recovery
0h	99.7199	100.389	99.8906	100.307	100.293	97.6153
1h	93.4685	96.904	96.874	100.289	99.076	98.1032
2h	93.9589	93.9372	91.8899	101.283	99.6398	99.0768
Figure 1g
Concentration	No inhibitor (enzymatic activity) n=2			Trans-BAS-2 (1) (enzymatic activity) n=3			Cyclized product (4) (enzymatic activity) n=2
30uM	104.58	95.4847		2.94	4.95	5.62	110.65	115.15
Figure 1i
Concentration	No inhibitor			Trichostatin A			Trans-BAS-2 (1)			Cis-BAS-2 (2)
2 mM	31839	29070	30425	562	526		50530	50409	53454	31229	50794	53046
	Normalised data
Concentration	No inhibitor (enzymatic activity) n=3			Trichostatin A (enzymatic activity) n=2			Trans-BAS-2 (1) (enzymatic activity) n=3			Cis-BAS-2 (2) (enzymatic activity) n=3
2 mM	104.58	95.4847	99.9354	1.84597	1.72772		165.973	165.576	175.578	102.576	166.84	174.237

## Sheet: Fig 2
Fig 2c						Fig 2d
	Time (ns)	Distance (Å), Run 1	Distance (Å), Run 2	Distance (Å), Run 3			Time (ns)	Distance (Å), Run 1	Distance (Å), Run 2	Distance (Å), Run 3
	0.01	4.73315	4.76346	4.59125			0.01	4.32424	3.56683	5.28722
	0.02	6.18326	4.44431	3.99199			0.02	4.51878	3.76223	4.28953
	0.03	4.9305	4.15822	4.76831			0.03	4.36633	3.86229	4.60108
	0.04	4.09485	4.47605	4.59115			0.04	4.28063	4.53611	4.11078
	0.05	1.99961	4.16317	6.3406			0.05	4.20873	4.71489	5.11775
	0.06	2.72321	4.1414	5.29409			0.06	3.90269	4.24317	4.20769
	0.07	2.16954	4.69987	6.2578			0.07	4.45234	3.85215	4.63939
	0.08	2.53332	4.47175	7.96646			0.08	4.68241	3.84295	4.73678
	0.09	2.0885	4.89752	6.32411			0.09	4.54259	4.16492	4.67274
	0.1	2.14392	4.55845	6.43946			0.1	4.08448	4.29625	4.33757
	0.11	2.2052	4.17808	6.80405			0.11	4.00604	5.01725	4.62265
	0.12	2.78129	4.1481	6.38992			0.12	4.46231	4.22851	4.11761
	0.13	1.93193	4.19026	7.9459			0.13	4.41083	4.53045	4.58613
	0.14	2.80437	4.39809	7.07752			0.14	4.27715	4.45887	4.58599
	0.15	1.80881	4.98906	6.80249			0.15	4.36384	4.64772	5.13603
	0.16	2.04775	6.16301	4.78476			0.16	4.73807	4.44197	5.50605
	0.17	2.34363	5.00283	3.86963			0.17	4.57578	4.717	4.20874
	0.18	2.46699	4.56888	3.83113			0.18	4.44032	5.40977	4.42684
	0.19	2.22674	4.36033	5.96549			0.19	4.49773	4.15886	4.72904
	0.2	1.73383	4.24168	3.9288			0.2	4.57054	5.63314	4.90396
	0.21	2.69832	4.68658	4.57828			0.21	4.40864	4.78446	4.57977
	0.22	2.82	4.85998	4.21985			0.22	4.39579	4.91986	4.07092
	0.23	2.18367	4.50772	3.9726			0.23	4.86204	4.57226	4.46828
	0.24	2.81763	4.92847	5.18513			0.24	4.75335	4.82794	4.25506
	0.25	2.22111	5.37612	6.49799			0.25	5.16022	4.20615	4.91787
	0.26	2.1896	6.12494	5.62911			0.26	4.48448	3.55514	4.49254
	0.27	2.47647	5.58298	5.89475			0.27	4.50361	4.26242	4.63318
	0.28	2.0778	5.02188	6.63829			0.28	4.67166	4.35208	4.47092
	0.29	1.69492	5.04172	5.75559			0.29	5.90433	4.80473	4.97038
	0.3	2.19116	4.88882	6.11587			0.3	4.66254	4.7269	4.35101
	0.31	1.85431	4.97114	5.8046			0.31	4.97848	5.00485	4.4995
	0.32	2.06604	4.8515	4.22331			0.32	4.40329	4.57187	4.29164
	0.33	2.18537	4.02474	3.11822			0.33	4.55384	8.7373	4.50909
	0.34	2.01994	4.19335	3.90959			0.34	5.21441	8.24595	5.40297
	0.35	2.14545	3.95739	3.05527			0.35	5.35695	9.26403	4.12224
	0.36	2.32257	3.73242	2.21821			0.36	3.98811	8.58146	4.54011
	0.37	2.41155	3.7927	1.84484			0.37	4.2059	7.81775	4.35507
	0.38	1.84709	3.80153	2.0505			0.38	4.01478	8.96764	4.26996
	0.39	2.24689	4.13152	3.07037			0.39	6.52833	8.10188	4.07808
	0.4	2.31968	3.62911	1.99914			0.4	4.91562	8.56078	4.61129
	0.41	1.76672	4.14812	1.76413			0.41	5.07603	8.03594	4.16846
	0.42	2.14072	3.92111	2.18576			0.42	4.24214	9.21728	4.97405
	0.43	2.02183	3.60198	2.00894			0.43	4.28793	8.87153	3.91862
	0.44	2.13632	3.7245	2.46098			0.44	4.53658	9.41227	4.27014
	0.45	1.93957	3.86374	1.87816			0.45	4.66413	8.40089	4.25056
	0.46	2.5077	4.23864	2.06931			0.46	5.27755	8.21694	3.92279
	0.47	1.91091	3.92266	1.9008			0.47	4.78103	8.53644	4.51755
	0.48	2.18254	4.15479	1.79947			0.48	4.79982	7.72376	4.55453
	0.49	2.19714	4.37033	1.79845			0.49	4.55398	8.56333	4.3512
	0.5	2.03355	3.55481	2.15369			0.5	4.81531	9.14076	4.31527
	0.51	2.12755	3.61161	2.20938			0.51	5.04431	8.05731	4.63948
	0.52	2.07892	3.74131	1.90707			0.52	4.31757	8.43173	5.45505
	0.53	1.74148	4.28681	2.28416			0.53	5.465	8.27837	4.46795
	0.54	1.96835	5.51293	2.30095			0.54	5.98766	7.06335	4.3228
	0.55	2.2186	4.15728	2.08058			0.55	6.8207	7.46969	4.56211
	0.56	2.11104	4.48204	2.59414			0.56	6.4375	8.23201	5.21598
	0.57	2.67308	3.74973	2.28024			0.57	6.27916	9.44556	4.74622
	0.58	2.18596	4.08993	1.85745			0.58	6.49637	9.50152	4.75119
	0.59	2.05835	3.52092	1.9116			0.59	6.55551	8.96488	5.00519
	0.6	2.82998	4.69026	1.93779			0.6	6.80463	8.38768	4.58149
	0.61	2.16181	4.35717	1.86824			0.61	6.32532	8.956	4.14919
	0.62	2.3128	3.83309	2.19361			0.62	5.87786	8.11289	4.88571
	0.63	2.16728	4.16131	2.02613			0.63	6.02322	8.23668	4.72675
	0.64	1.92955	3.25073	1.79148			0.64	5.84406	7.13691	4.61801
	0.65	1.85034	4.09902	2.4526			0.65	6.2353	8.74478	3.93485
	0.66	2.43261	1.94791	3.63574			0.66	6.37074	9.29934	4.04609
	0.67	1.88027	2.40274	1.76033			0.67	7.21526	8.86502	5.73881
	0.68	2.161	2.05304	1.88849			0.68	5.40606	8.89835	4.65543
	0.69	2.58644	2.0565	2.81876			0.69	6.05312	9.36594	5.26165
	0.7	1.97184	1.93591	2.2304			0.7	6.40167	9.21958	4.30716
	0.71	2.27362	1.98131	2.4837			0.71	6.63627	9.4017	4.05954
	0.72	1.92673	1.74434	2.52308			0.72	5.4171	8.86012	3.8359
	0.73	2.30351	1.7717	2.20668			0.73	6.28506	9.40244	4.60559
	0.74	2.08336	1.96341	2.50521			0.74	6.17676	10.2869	4.20465
	0.75	1.85366	1.9182	2.3446			0.75	6.39349	9.82798	5.61694
	0.76	2.17595	1.75574	2.40719			0.76	5.96145	9.31831	4.26077
	0.77	1.83805	1.90524	2.07725			0.77	5.68994	9.2924	4.09302
	0.78	2.44279	2.77434	2.27977			0.78	5.29803	9.54466	4.61768
	0.79	2.17454	2.02394	2.63585			0.79	6.18106	9.55029	4.43007
	0.8	2.88875	1.77453	2.43403			0.8	5.47448	9.9965	4.54616
	0.81	2.01701	2.48054	2.38793			0.81	4.38983	10.2746	4.54254
	0.82	2.30831	2.25673	2.5706			0.82	4.34062	10.9588	4.71506
	0.83	2.2266	1.78641	3.1793			0.83	5.60556	9.44585	4.17816
	0.84	2.89091	1.90908	1.8208			0.84	4.84675	10.4451	5.78417
	0.85	2.08328	1.74119	2.30188			0.85	3.55736	9.1363	4.49975
	0.86	1.94926	2.209	1.87455			0.86	4.36161	8.94404	4.70932
	0.87	1.78161	1.85039	2.74841			0.87	5.11035	9.78274	4.4298
	0.88	2.14736	1.86368	2.67354			0.88	4.8696	9.29344	3.89983
	0.89	2.46989	2.45993	1.94846			0.89	5.45306	9.90084	3.67584
	0.9	2.20702	2.59652	2.48691			0.9	4.89313	9.65699	4.36896
	0.91	2.03379	1.94479	2.24113			0.91	4.52812	9.63428	4.06876
	0.92	2.21874	1.76109	2.72968			0.92	4.52885	8.71511	4.77031
	0.93	2.39547	2.09231	2.08436			0.93	4.62667	8.77389	5.15174
	0.94	1.80597	1.89535	2.54104			0.94	4.43614	9.04265	4.70965
	0.95	2.11985	2.51394	2.47893			0.95	4.62028	9.12645	4.23125
	0.96	2.4044	3.17037	2.36877			0.96	4.99613	9.71076	5.73406
	0.97	1.71849	2.19163	1.99404			0.97	5.02413	9.66538	6.03106
	0.98	1.83162	1.78966	1.94575			0.98	5.03141	9.54789	4.12621
	0.99	1.75289	2.19441	2.16095			0.99	5.50945	9.99448	5.02171
	1	2.34404	1.93291	2.06872			1	4.65916	9.40849	5.38131
	1.01	2.04113	1.98564	2.6189			1.01	4.94237	9.00336	5.19705
	1.02	1.98139	2.65266	2.35152			1.02	5.24121	9.85568	4.12516
	1.03	1.96762	2.45847	2.98567			1.03	5.28813	9.24004	5.62197
	1.04	1.96519	2.66656	2.65147			1.04	4.52765	10.0985	4.38063
	1.05	2.39888	2.9167	2.31047			1.05	5.37991	8.80079	6.24242
	1.06	2.0439	1.67693	1.88923			1.06	6.28136	9.83092	6.09533
	1.07	1.96529	2.01393	2.0708			1.07	6.01599	8.74462	5.66793
	1.08	2.19649	2.49995	1.87597			1.08	6.49853	9.19825	4.60027
	1.09	2.59381	2.21154	2.73425			1.09	6.61223	9.59678	4.88857
	1.1	1.71069	2.01325	2.02346			1.1	6.08197	9.96395	4.6825
	1.11	2.44704	2.06704	2.33695			1.11	5.34038	9.571	5.59642
	1.12	1.78196	2.00622	2.77637			1.12	5.46599	9.82749	4.64104
	1.13	2.17439	2.29037	2.36555			1.13	5.86395	9.6461	6.21779
	1.14	2.29739	3.12073	3.02881			1.14	4.39034	8.64695	4.70627
	1.15	2.10751	2.91417	2.45688			1.15	5.81631	9.52498	5.04554
	1.16	1.81898	2.82163	2.16662			1.16	4.94814	9.97934	6.32784
	1.17	1.97241	2.2286	2.12075			1.17	4.69556	9.69343	5.5637
	1.18	2.26661	2.0852	2.51868			1.18	6.92186	9.54621	6.61206
	1.19	1.88891	2.43217	2.65644			1.19	5.21414	9.8403	6.06398
	1.2	2.24537	2.12829	2.0911			1.2	4.32853	9.37979	4.40427
	1.21	1.95387	1.86055	2.19118			1.21	4.74366	9.60415	4.67418
	1.22	1.91428	2.18463	2.06843			1.22	4.31566	9.43545	4.24818
	1.23	2.05823	4.30861	2.47533			1.23	4.24968	9.45231	4.30582
	1.24	2.12453	4.18176	2.11818			1.24	4.61406	9.65497	4.40161
	1.25	1.99238	3.73616	3.04076			1.25	5.31526	9.77715	4.19972
	1.26	1.85529	3.47437	2.85964			1.26	4.61907	10.0819	5.93728
	1.27	1.93667	3.83991	2.57259			1.27	4.66668	9.00639	5.4554
	1.28	1.86986	3.98027	2.2789			1.28	4.68621	9.8238	5.48768
	1.29	2.10585	4.39542	2.18022			1.29	5.80534	9.63419	3.83155
	1.3	1.7213	4.57744	2.07057			1.3	4.5212	10.454	5.40307
	1.31	2.25579	4.19194	2.21056			1.31	4.53067	10.6024	6.22818
	1.32	2.63543	4.61631	2.51325			1.32	5.24345	10.5765	4.94191
	1.33	2.12636	3.89439	2.49115			1.33	8.72595	9.66173	6.58132
	1.34	2.23995	3.74774	2.09194			1.34	9.52035	10.136	5.97502
	1.35	3.73157	4.57369	2.52235			1.35	9.37146	9.70059	6.23486
	1.36	2.61367	3.64252	1.89838			1.36	10.8356	8.94196	5.07182
	1.37	2.20304	4.69115	2.43487			1.37	10.7418	9.68063	4.43095
	1.38	2.09938	3.84525	2.55725			1.38	9.63244	9.19838	5.51719
	1.39	1.97593	4.49618	2.17886			1.39	10.9828	9.09017	6.03822
	1.4	1.99674	3.82756	2.38482			1.4	11.6785	9.58633	5.92402
	1.41	1.8763	3.94842	2.29733			1.41	12.8191	9.22376	5.6616
	1.42	3.2872	4.11885	2.48289			1.42	11.7053	8.82443	5.77934
	1.43	1.87568	4.6332	3.08549			1.43	11.2712	8.91359	5.26551
	1.44	2.52223	4.35317	2.5542			1.44	11.4217	9.64391	4.53022
	1.45	1.99856	4.06057	1.89484			1.45	11.5624	8.77494	6.19316
	1.46	2.57051	5.06195	2.49195			1.46	11.8227	9.87269	5.26465
	1.47	1.97783	3.97385	1.7771			1.47	11.1056	8.46148	4.27537
	1.48	1.88294	4.60123	2.37459			1.48	11.8806	9.46517	4.6317
	1.49	2.36021	4.28164	1.91708			1.49	11.352	10.5012	4.49312
	1.5	2.18637	4.20474	1.87373			1.5	11.0415	10.7361	4.45136
	1.51	2.27539	4.9123	1.82311			1.51	12.4558	11.4978	5.01608
	1.52	2.54092	4.20601	2.17763			1.52	12.132	11.0766	4.25711
	1.53	2.53208	4.13471	2.18093			1.53	11.0561	11.0848	4.40057
	1.54	2.13109	4.56395	1.93548			1.54	11.9315	11.0824	4.55005
	1.55	3.00196	4.33667	2.21578			1.55	11.2427	9.77268	4.27594
	1.56	1.88482	3.97246	2.22783			1.56	11.115	10.6843	4.21501
	1.57	3.1206	3.47775	1.88185			1.57	8.88936	10.8009	5.66775
	1.58	2.02648	3.48405	2.01968			1.58	8.74865	10.8254	5.33825
	1.59	1.94037	4.01983	2.02342			1.59	9.89533	9.77085	6.58003
	1.6	2.01013	3.70272	2.12545			1.6	8.74773	10.2472	5.43748
	1.61	2.16004	4.1331	2.39187			1.61	11.9684	9.82553	5.0647
	1.62	2.35703	4.18263	2.49722			1.62	9.59721	9.08052	5.16301
	1.63	1.97385	4.07566	2.20019			1.63	9.229	8.97694	4.93568
	1.64	2.07709	2.79812	1.8437			1.64	10.1297	9.60054	5.26757
	1.65	3.2572	2.65755	2.50295			1.65	10.0755	9.0981	5.1938
	1.66	1.88707	2.04784	1.84701			1.66	9.81792	7.8241	4.14403
	1.67	2.37791	4.32129	2.03758			1.67	8.57586	9.45982	5.41129
	1.68	2.05236	4.70755	2.0634			1.68	10.107	9.56328	5.27585
	1.69	1.7994	3.64473	1.95049			1.69	10.622	9.78843	4.41255
	1.7	1.97036	4.48488	2.58531			1.7	10.6653	9.14683	3.55508
	1.71	2.47897	4.49896	2.30656			1.71	10.828	9.40394	4.40891
	1.72	2.28276	3.89846	1.78214			1.72	9.86693	9.63091	4.38037
	1.73	2.13016	3.56645	2.14548			1.73	10.9628	9.59102	4.42522
	1.74	2.08481	3.51268	2.345			1.74	11.3832	9.25502	3.83057
	1.75	3.60568	4.24646	2.47029			1.75	11.8675	9.58413	5.73951
	1.76	2.32151	4.03356	1.95177			1.76	8.05684	10.1134	4.58151
	1.77	2.11427	3.64202	2.06774			1.77	6.96159	9.38594	4.95416
	1.78	1.84762	3.47996	2.5833			1.78	8.78088	8.94177	4.86294
	1.79	1.68978	3.81941	2.75921			1.79	6.58059	10.003	4.264
	1.8	2.28333	4.65404	1.9775			1.8	8.36043	9.69419	6.29265
	1.81	2.05394	4.07553	2.60552			1.81	8.81417	9.48879	5.17412
	1.82	1.69541	4.05503	2.4372			1.82	7.05641	10.3851	4.69277
	1.83	2.04123	3.67595	4.65291			1.83	6.99926	9.35945	4.43225
	1.84	1.82612	4.96537	2.62295			1.84	6.84627	8.72342	5.21402
	1.85	2.46003	3.32246	3.04792			1.85	6.53026	8.47482	4.89909
	1.86	2.27762	4.9589	2.17698			1.86	6.11454	8.50613	5.45736
	1.87	2.58233	4.83713	2.22924			1.87	7.02852	7.85334	6.23861
	1.88	1.92382	3.86805	1.85364			1.88	6.59859	8.86174	5.01236
	1.89	1.79957	4.39153	3.73881			1.89	6.20415	8.15715	5.5564
	1.9	2.12014	4.25716	2.58138			1.9	6.89801	8.47182	6.21606
	1.91	2.00685	4.36847	1.80909			1.91	6.50771	10.6116	5.10265
	1.92	1.85837	4.4488	2.16213			1.92	8.01836	8.19381	4.56451
	1.93	2.3889	4.35775	1.82196			1.93	5.11873	8.37199	4.97926
	1.94	1.78383	3.99691	2.7285			1.94	5.98064	8.69345	4.65074
	1.95	2.04582	3.98795	2.97962			1.95	8.57413	9.43111	4.14863
	1.96	2.35659	4.76803	2.28453			1.96	7.03457	7.906	4.7005
	1.97	2.1657	5.30915	2.51795			1.97	6.11375	9.3143	4.67548
	1.98	1.90917	4.08834	2.06617			1.98	6.90054	8.46811	4.7315
	1.99	2.24082	5.22743	1.92364			1.99	7.29759	8.18313	4.67144
	2	2.24738	3.42416	1.87147			2	7.09479	7.79325	5.20496
	2.01	1.83379	3.72868	1.89137			2.01	6.34759	7.89149	4.79085
	2.02	2.07267	3.94141	2.37454			2.02	7.2478	9.13133	5.11379
	2.03	2.4205	4.27302	2.14353			2.03	6.89089	8.26899	4.2682
	2.04	1.87923	3.90899	2.61946			2.04	7.83147	9.87383	5.60754
	2.05	2.0154	4.64635	2.57293			2.05	7.17086	7.77373	4.4143
	2.06	2.02644	4.41912	2.05849			2.06	6.75228	7.82329	5.74568
	2.07	2.41801	4.37127	1.96131			2.07	7.09013	8.69841	5.36166
	2.08	1.88455	4.19419	1.81037			2.08	5.79281	8.86795	4.14634
	2.09	2.11612	3.84557	2.24864			2.09	6.93203	8.97347	5.17047
	2.1	2.47176	4.39207	1.93732			2.1	6.25528	9.64686	6.48608
	2.11	1.9354	4.35575	2.50324			2.11	6.82879	9.19098	5.4007
	2.12	2.48174	4.67175	1.87592			2.12	6.89292	8.28005	6.3308
	2.13	1.78599	4.32135	2.01003			2.13	5.64858	8.55461	4.37112
	2.14	2.64624	3.94172	1.78671			2.14	7.50049	8.26529	5.32462
	2.15	2.18781	4.2124	1.96481			2.15	5.74687	8.18167	6.05213
	2.16	2.3419	4.47366	2.35148			2.16	6.74456	8.2532	5.9951
	2.17	2.10646	3.83317	2.50474			2.17	6.21718	9.41044	5.43304
	2.18	2.25448	4.55031	2.3187			2.18	6.7817	7.20037	5.38486
	2.19	1.81892	4.14257	2.09742			2.19	5.59128	7.26651	5.53459
	2.2	2.95216	4.33993	2.29322			2.2	5.73426	9.17233	5.89436
	2.21	2.0069	4.9598	1.72489			2.21	6.05903	9.41227	6.02194
	2.22	1.93227	4.42953	2.72611			2.22	6.04824	8.49761	4.34701
	2.23	2.75134	3.64535	1.98067			2.23	8.13583	8.63558	4.27044
	2.24	1.76347	3.52118	2.0916			2.24	6.55091	9.71957	4.31761
	2.25	2.49162	6.17208	4.07523			2.25	7.25007	8.39757	5.70958
	2.26	2.97755	4.15346	2.52703			2.26	7.03456	7.9034	5.34534
	2.27	2.28911	3.92064	1.9538			2.27	6.2114	8.92308	5.68646
	2.28	2.21705	3.8143	2.18573			2.28	6.05824	8.64235	5.96085
	2.29	2.40398	4.10417	2.33673			2.29	6.6981	8.9943	4.36603
	2.3	2.78685	3.36183	2.04243			2.3	6.28074	8.65911	5.48484
	2.31	2.08071	3.43262	2.86906			2.31	9.23296	8.12956	6.03926
	2.32	1.88292	3.85756	2.00137			2.32	8.79639	8.42261	6.23726
	2.33	1.87973	4.07804	1.75428			2.33	7.37894	8.25596	5.3104
	2.34	2.19681	4.00201	1.88526			2.34	6.75776	7.99069	5.95039
	2.35	1.88241	4.45452	1.71856			2.35	6.49267	7.95652	6.10945
	2.36	2.32453	4.34728	1.80883			2.36	7.39359	7.32421	4.87068
	2.37	2.32133	5.31265	1.93149			2.37	8.88191	8.43643	5.9009
	2.38	1.77516	3.96525	1.95902			2.38	7.41556	7.83066	5.67981
	2.39	2.85595	4.47619	1.98328			2.39	6.44188	8.07425	4.33848
	2.4	2.27344	4.54993	2.11376			2.4	5.57539	7.88969	5.25007
	2.41	3.06406	3.89787	1.73577			2.41	6.1873	8.62054	5.47044
	2.42	1.89821	4.26596	1.89612			2.42	6.20148	7.98319	5.81396
	2.43	3.1179	3.7827	1.84185			2.43	6.67443	6.60293	5.954
	2.44	3.58595	3.89754	1.9684			2.44	6.49673	8.09882	6.49358
	2.45	4.01519	3.97154	1.95151			2.45	6.60377	8.57436	5.69914
	2.46	4.15201	3.94823	2.39528			2.46	6.10517	8.71683	5.94385
	2.47	4.30716	4.83861	2.16711			2.47	6.20477	8.45296	4.97209
	2.48	2.15198	5.73969	2.17931			2.48	6.993	7.72896	4.86975
	2.49	2.56573	5.5168	1.91983			2.49	7.89378	9.62829	4.29706
	2.5	2.40507	5.35533	2.14374			2.5	6.65532	8.68947	4.76466
	2.51	1.97121	5.76654	2.38279			2.51	7.85761	8.25639	4.35035
	2.52	2.02889	4.1871	2.43212			2.52	8.30291	8.33652	4.74619
	2.53	2.07904	5.15878	2.37425			2.53	7.63773	8.17707	4.1365
	2.54	2.02045	5.11125	2.06298			2.54	8.80191	8.54308	5.04626
	2.55	1.97844	5.24572	2.56489			2.55	6.55047	8.75503	5.06383
	2.56	2.15607	5.44094	1.93523			2.56	6.5716	8.24502	5.07605
	2.57	1.91788	4.91928	2.07174			2.57	7.92126	9.06493	4.06013
	2.58	1.86591	5.31209	2.39065			2.58	7.29725	8.96753	6.60244
	2.59	2.67369	5.65907	2.04379			2.59	8.01447	7.79247	5.79349
	2.6	2.47752	5.51044	2.38974			2.6	6.42798	8.7818	6.00019
	2.61	2.1856	4.57974	1.79227			2.61	6.01549	8.7106	6.92674
	2.62	1.94745	5.48198	2.88939			2.62	7.5761	8.34614	6.40512
	2.63	2.27738	5.6687	1.86912			2.63	7.24965	7.36373	4.62872
	2.64	2.15146	5.42165	2.12374			2.64	7.5891	8.93924	5.60934
	2.65	2.58046	2.76906	2.23258			2.65	6.42785	8.70719	6.44012
	2.66	2.11939	2.70817	1.83093			2.66	6.7411	8.34672	5.47709
	2.67	2.02691	2.54897	1.91909			2.67	5.95531	8.81028	5.48047
	2.68	1.76285	2.58362	2.10964			2.68	6.58076	8.98673	5.54266
	2.69	1.95545	2.35653	2.6073			2.69	7.14299	8.64452	5.64937
	2.7	1.93661	2.11187	2.51841			2.7	6.32657	9.14121	6.23915
	2.71	2.11609	2.00588	2.2586			2.71	6.30902	8.62412	4.98381
	2.72	1.9803	1.90029	1.87495			2.72	7.06638	9.02363	4.34183
	2.73	1.98122	1.85838	2.18643			2.73	7.20917	7.60791	5.66326
	2.74	2.36737	1.83758	2.17442			2.74	7.07214	8.87674	5.85887
	2.75	2.16566	1.88091	2.37665			2.75	7.19669	7.5515	5.21532
	2.76	2.152	1.78554	2.78624			2.76	6.12918	8.97908	5.791
	2.77	2.09233	1.95667	2.33602			2.77	7.77566	8.83005	5.90052
	2.78	1.83614	1.6996	2.28387			2.78	6.9709	7.74694	5.53925
	2.79	2.09111	1.95819	2.86962			2.79	5.90405	9.95743	5.65958
	2.8	1.8991	2.48055	2.33843			2.8	5.75906	7.69409	7.01232
	2.81	2.13307	4.68882	2.71035			2.81	7.19145	8.60123	5.22573
	2.82	2.09068	5.96656	2.03471			2.82	6.87231	7.73691	4.3447
	2.83	1.9297	4.78967	2.5315			2.83	6.44267	7.70998	5.84491
	2.84	1.9231	5.01574	2.52972			2.84	6.5265	8.35396	4.8229
	2.85	1.89994	4.94976	2.6753			2.85	6.46671	8.56889	4.15574
	2.86	2.10134	4.70007	1.93202			2.86	8.45062	8.41847	4.26571
	2.87	2.03844	4.03478	2.42158			2.87	6.19332	8.86421	5.38107
	2.88	1.87585	2.13662	2.16323			2.88	7.50939	8.57216	4.52729
	2.89	2.32089	2.73366	1.72667			2.89	6.31408	8.07586	3.68425
	2.9	1.81725	1.82507	2.43152			2.9	6.57016	8.49187	4.56638
	2.91	2.2948	1.79883	1.97576			2.91	6.9443	8.45644	4.12641
	2.92	2.22483	1.77452	2.40958			2.92	6.17524	8.45182	5.3685
	2.93	2.29582	2.14037	2.51226			2.93	7.13433	7.63213	3.84793
	2.94	1.72701	1.76404	2.16053			2.94	6.58264	9.91586	3.93609
	2.95	2.35139	2.29051	1.84968			2.95	6.52951	9.05283	5.76584
	2.96	2.95391	2.5413	1.79814			2.96	7.9387	8.70633	6.15283
	2.97	2.45034	2.25743	2.00194			2.97	8.67116	8.89322	4.49192
	2.98	2.05457	1.6913	1.84269			2.98	6.41475	8.99054	3.83927
	2.99	2.05723	2.75481	2.04704			2.99	8.01324	8.55479	5.31792
	3	2.12093	2.18122	2.60805			3	8.71684	8.23629	4.30581
	3.01	2.05054	1.80859	2.45407			3.01	6.59986	7.75775	4.88701
	3.02	1.94385	1.89774	1.96286			3.02	8.04307	7.71757	5.46409
	3.03	2.0309	1.99165	1.87957			3.03	7.46848	8.17672	5.45976
	3.04	2.39652	1.87457	1.98252			3.04	6.27702	8.21169	5.9764
	3.05	2.57939	1.87331	2.17045			3.05	6.65432	7.36032	4.81525
	3.06	1.82701	1.74047	1.82169			3.06	8.44809	8.53433	4.95304
	3.07	2.50362	2.03986	2.47823			3.07	8.00891	8.43099	5.88147
	3.08	1.7079	2.58277	1.66579			3.08	8.24157	8.23448	4.9191
	3.09	1.90594	1.99017	2.48953			3.09	6.03402	8.27813	5.63552
	3.1	2.68529	2.01184	2.15379			3.1	7.17259	7.31718	5.10854
	3.11	2.54015	1.88305	1.82257			3.11	5.79034	8.31936	4.82952
	3.12	2.39021	1.82892	2.52552			3.12	7.1211	8.53453	4.53845
	3.13	2.21149	1.92933	2.57162			3.13	7.44403	8.15234	4.17565
	3.14	2.35276	2.13765	2.10076			3.14	7.39759	8.63395	4.04324
	3.15	2.12037	1.99301	2.15476			3.15	6.5171	7.01308	5.51161
	3.16	1.9786	1.72899	2.1761			3.16	6.06193	7.92943	4.58426
	3.17	2.25179	1.63331	2.21099			3.17	7.59271	8.56191	5.37557
	3.18	1.74573	1.91688	1.9277			3.18	7.54517	8.14721	4.28177
	3.19	2.2558	1.79855	2.4921			3.19	7.28698	8.09163	4.61312
	3.2	1.99802	2.36924	1.94994			3.2	5.59452	8.40983	3.66492
	3.21	2.38164	2.0556	2.32942			3.21	4.50471	7.50905	4.18048
	3.22	1.80989	1.71648	2.25638			3.22	6.74208	8.95405	4.28231
	3.23	2.09681	1.87151	2.23624			3.23	7.53706	8.26478	5.11242
	3.24	1.78851	2.25849	2.53054			3.24	6.32737	8.62552	4.93464
	3.25	2.04745	2.32472	2.15989			3.25	8.08648	7.32143	5.88232
	3.26	2.01818	1.96224	2.36998			3.26	7.25145	8.98727	4.77277
	3.27	1.99202	1.86983	2.15663			3.27	6.94506	8.65279	4.54008
	3.28	2.40968	1.88178	2.63224			3.28	6.19308	8.67459	4.65096
	3.29	2.52312	1.78488	2.31037			3.29	9.67532	7.83358	5.61409
	3.3	2.29416	2.05166	1.9183			3.3	8.86063	8.58613	4.45882
	3.31	2.0512	1.98668	2.34031			3.31	9.54348	7.86141	5.5885
	3.32	1.95972	1.93757	2.01134			3.32	8.79048	8.59534	5.24802
	3.33	1.92818	1.89465	2.38069			3.33	7.92349	7.90707	5.26534
	3.34	2.39081	2.45388	2.11295			3.34	8.90906	8.83668	4.63535
	3.35	2.18004	1.7811	2.2225			3.35	7.05353	8.74087	4.90656
	3.36	2.24098	1.92638	3.35728			3.36	5.50132	8.96884	5.822
	3.37	2.25214	1.94849	2.48949			3.37	7.29501	8.69863	4.6269
	3.38	2.22919	1.85123	1.99605			3.38	7.94966	8.35236	4.46715
	3.39	2.01749	2.18473	1.99979			3.39	9.3512	8.12568	4.22379
	3.4	1.90205	1.89871	1.95731			3.4	6.53257	7.87891	4.41698
	3.41	2.14986	2.29142	1.9042			3.41	6.00254	8.23946	4.51826
	3.42	3.06827	2.10728	1.8393			3.42	5.95305	9.20093	4.74484
	3.43	2.11855	1.91492	2.1631			3.43	6.20359	7.5804	4.66945
	3.44	1.93015	1.98723	2.08795			3.44	6.44961	9.14091	4.48348
	3.45	2.41964	1.88009	1.78704			3.45	5.77046	7.92303	4.73969
	3.46	2.7425	1.94253	2.08444			3.46	7.71833	7.87989	5.46868
	3.47	3.25187	1.90623	2.07513			3.47	6.38213	7.85109	4.33099
	3.48	1.89102	2.66659	1.84862			3.48	5.65036	8.26071	5.01256
	3.49	2.09663	2.35652	2.42542			3.49	6.73009	8.64299	6.15883
	3.5	2.27704	2.1908	2.10968			3.5	5.56924	7.62535	6.34113
	3.51	2.55966	1.82334	2.23162			3.51	6.87499	8.47873	4.20476
	3.52	2.99463	1.69421	2.47134			3.52	8.92359	7.55117	4.44304
	3.53	2.25441	1.80179	2.1968			3.53	8.15629	9.25414	5.54578
	3.54	2.06816	1.90243	1.81982			3.54	6.46737	9.68984	4.91045
	3.55	2.3827	1.68365	1.85339			3.55	6.52383	8.21493	4.79748
	3.56	2.09586	2.11437	1.9825			3.56	5.87893	9.57067	4.88341
	3.57	1.89299	2.34018	1.9263			3.57	6.37467	9.57069	4.63864
	3.58	2.15755	2.52619	1.75401			3.58	7.7042	8.85221	4.14505
	3.59	1.74044	1.92952	2.07797			3.59	6.57693	9.17391	4.79831
	3.6	1.82861	2.3162	1.9284			3.6	6.34139	9.1945	4.53945
	3.61	1.8767	2.71109	2.29872			3.61	6.98867	8.42078	6.04311
	3.62	2.01568	2.22532	2.26824			3.62	8.10006	8.90326	5.99568
	3.63	2.46208	2.20076	1.86593			3.63	8.64473	8.77472	4.25134
	3.64	2.27529	1.88556	2.31417			3.64	6.54505	9.16007	5.19283
	3.65	2.45173	1.77114	2.20645			3.65	7.43535	9.22939	6.45181
	3.66	2.32999	1.93427	1.82357			3.66	8.27076	9.0078	4.56903
	3.67	2.13657	1.80123	2.69185			3.67	7.08232	10.2575	4.07417
	3.68	2.52016	2.41254	2.00207			3.68	8.02609	9.88247	4.02245
	3.69	2.02484	2.12527	1.90159			3.69	6.08455	9.32066	4.1806
	3.7	1.89695	1.94187	2.9024			3.7	5.17232	10.525	4.37704
	3.71	2.06861	2.91378	1.91729			3.71	4.82279	9.61176	4.75265
	3.72	1.91196	2.22373	1.85554			3.72	7.02079	9.55733	4.30906
	3.73	2.01749	2.1809	2.10045			3.73	8.62345	8.95276	4.32243
	3.74	2.01921	2.02204	2.51433			3.74	6.46708	9.5238	5.34145
	3.75	2.15048	1.98126	2.36441			3.75	8.38584	8.96252	4.23264
	3.76	2.62022	2.12941	2.59456			3.76	7.31536	8.57271	4.5386
	3.77	2.04703	1.96992	2.08535			3.77	5.47203	8.89254	4.03964
	3.78	2.03511	2.81854	2.24554			3.78	5.42107	8.33372	4.09829
	3.79	2.15214	2.06739	2.02434			3.79	6.37407	8.86945	4.54552
	3.8	1.74553	2.1283	1.64355			3.8	5.78222	8.16465	4.50792
	3.81	2.50823	1.81697	2.05862			3.81	7.79277	8.45451	4.40932
	3.82	2.31157	2.47541	2.13343			3.82	8.14573	7.88107	4.38355
	3.83	2.17298	2.11206	2.22556			3.83	7.55368	8.85292	5.31299
	3.84	2.81804	2.52309	2.2919			3.84	7.83579	7.50661	5.34998
	3.85	1.93557	1.90999	2.04236			3.85	8.2072	8.13809	6.83642
	3.86	2.02524	1.93518	1.91976			3.86	6.98869	8.32068	5.96783
	3.87	2.05545	1.79941	2.15023			3.87	7.5832	8.09153	4.72383
	3.88	2.57003	2.20589	1.98833			3.88	7.10993	9.01398	4.65234
	3.89	1.99116	1.76516	2.09869			3.89	8.05789	8.21397	4.59297
	3.9	2.52815	1.95831	2.33478			3.9	7.49389	9.59323	5.19297
	3.91	2.69858	1.85552	1.90187			3.91	7.14997	7.83887	5.21069
	3.92	1.90628	1.78234	2.21917			3.92	8.11174	8.45852	6.19772
	3.93	2.29342	1.89116	2.42403			3.93	7.87096	8.7765	4.60397
	3.94	1.80663	1.73707	2.30158			3.94	6.94123	9.5472	4.52412
	3.95	2.15331	2.20608	2.01914			3.95	7.44518	8.33138	5.24259
	3.96	2.41802	2.1591	1.99302			3.96	8.1955	8.67036	5.47035
	3.97	2.0744	1.76201	2.08907			3.97	9.15611	8.90955	4.77455
	3.98	1.94304	1.89121	2.02654			3.98	7.01898	8.61056	4.92624
	3.99	1.82058	1.90431	1.74567			3.99	8.27802	9.55564	5.17307
	4	1.86439	1.95343	1.97646			4	7.96683	8.02828	4.54682
	4.01	2.04769	1.83788	1.7874			4.01	8.12422	8.56086	3.96308
	4.02	2.88036	1.68486	1.71244			4.02	7.99287	8.94502	6.65709
	4.03	1.82947	1.99459	1.88644			4.03	8.07158	8.26293	4.3624
	4.04	2.21972	1.82706	2.07343			4.04	7.33695	8.4607	5.81601
	4.05	2.12441	1.97775	1.99728			4.05	7.74856	8.34198	4.47181
	4.06	2.5563	1.82321	1.72594			4.06	8.47723	8.83739	4.22149
	4.07	2.00948	1.81884	2.04718			4.07	7.76768	8.30595	4.8565
	4.08	1.86679	2.81716	3.26943			4.08	8.47901	8.21155	4.49558
	4.09	1.71711	1.91891	3.28155			4.09	7.37776	8.58522	4.38885
	4.1	1.80232	2.1298	2.16579			4.1	8.4878	8.65208	5.42318
	4.11	1.82059	1.76516	1.96648			4.11	8.24313	8.91778	4.46218
	4.12	1.83623	1.73232	2.00942			4.12	8.12534	7.43266	4.26118
	4.13	2.41938	2.14719	2.22576			4.13	7.55912	8.47016	4.48374
	4.14	2.88715	1.76512	2.01594			4.14	8.26335	8.34701	4.3169
	4.15	2.04928	1.82229	2.08962			4.15	8.04447	7.51928	4.7123
	4.16	2.75857	1.80509	2.33393			4.16	8.18706	6.94453	4.60658
	4.17	2.01066	1.89365	1.90422			4.17	8.46343	8.20681	4.91204
	4.18	1.90048	1.76866	2.64487			4.18	6.99097	8.44931	5.32395
	4.19	2.39325	1.71923	2.3027			4.19	7.39852	9.21752	4.57875
	4.2	2.47869	1.75295	2.49367			4.2	7.3368	9.70587	4.53175
	4.21	1.88757	2.01113	2.08098			4.21	7.68513	9.72216	4.64191
	4.22	2.56477	2.076	2.10547			4.22	7.74013	7.56033	5.3996
	4.23	3.06148	1.80702	2.19146			4.23	8.50777	8.46533	4.53008
	4.24	2.26516	1.87991	2.00609			4.24	7.87108	9.2478	4.5222
	4.25	2.06097	2.15934	2.18107			4.25	8.49688	9.39151	4.28249
	4.26	2.28118	1.81013	1.79258			4.26	7.84568	8.90125	7.07176
	4.27	2.10248	1.88752	1.86836			4.27	8.88463	9.00613	4.85726
	4.28	1.93787	1.86288	2.03851			4.28	7.18639	8.98337	4.80194
	4.29	2.00604	1.70351	1.89312			4.29	8.15516	9.10146	5.47195
	4.3	1.72185	1.76758	2.4503			4.3	8.69922	8.47235	5.20421
	4.31	2.43127	1.64811	1.94698			4.31	8.97141	9.69622	4.33146
	4.32	4.35493	2.00344	1.98996			4.32	8.10292	9.83829	4.63562
	4.33	2.31243	2.46221	2.27596			4.33	8.21887	9.87972	4.67952
	4.34	2.43122	2.31114	2.37942			4.34	8.64126	9.26574	5.16523
	4.35	2.05171	2.21366	2.51159			4.35	7.65083	9.62885	4.75819
	4.36	1.94296	1.93822	2.47558			4.36	7.87798	9.37315	4.06373
	4.37	2.00929	1.90538	2.2787			4.37	8.49749	9.57017	4.92561
	4.38	2.76945	1.66058	2.14282			4.38	7.30192	8.9518	4.37325
	4.39	2.50459	1.72422	2.25419			4.39	7.04025	9.9136	4.30077
	4.4	2.04816	2.00427	2.3878			4.4	7.35578	9.05064	4.20926
	4.41	2.57021	1.95158	2.34425			4.41	7.53418	8.3	4.06053
	4.42	2.1502	2.86309	2.59623			4.42	7.70282	9.08338	4.58299
	4.43	2.19676	1.86912	2.5039			4.43	7.51993	8.68543	4.89873
	4.44	2.01621	1.80574	2.21627			4.44	7.55532	8.99581	4.65745
	4.45	2.03635	1.89218	1.92886			4.45	7.02751	8.57641	4.86013
	4.46	2.40056	1.87599	1.81403			4.46	7.95035	8.79943	4.15782
	4.47	1.85125	2.03691	2.5569			4.47	7.45342	8.49947	4.3892
	4.48	2.57693	1.73526	2.69976			4.48	8.45219	8.33102	5.40352
	4.49	3.76083	1.95241	1.9467			4.49	6.8501	7.65919	4.15805
	4.5	2.98707	1.89209	1.90891			4.5	7.74999	7.32992	4.16004
	4.51	1.77539	2.2125	2.46867			4.51	7.81626	9.70839	4.99172
	4.52	2.25854	1.86882	1.89775			4.52	7.91493	8.2274	4.30496
	4.53	1.83402	1.78408	1.92206			4.53	7.14128	8.00025	4.30171
	4.54	1.77752	1.9164	2.04617			4.54	8.5944	7.2333	4.20395
	4.55	2.0592	1.91038	2.09778			4.55	7.98859	6.87178	5.07421
	4.56	2.34062	1.86055	1.89294			4.56	7.66129	8.87584	4.68045
	4.57	1.67976	1.91998	2.00189			4.57	7.72698	9.29184	4.63456
	4.58	2.62306	2.055	2.09515			4.58	8.67645	9.95217	4.71557
	4.59	2.1712	2.19719	2.25677			4.59	9.15968	7.93287	5.01748
	4.6	2.46475	2.20914	1.95608			4.6	10.7034	7.74377	4.59854
	4.61	1.91178	1.80518	1.77871			4.61	9.36309	9.89609	6.01206
	4.62	2.06349	1.76927	2.1805			4.62	8.58775	9.85832	5.41614
	4.63	1.91318	2.42821	2.09153			4.63	7.93577	7.67857	5.70692
	4.64	1.75825	1.98454	2.27594			4.64	7.93773	8.33554	5.18281
	4.65	1.70148	1.81714	1.77546			4.65	8.0065	5.39952	6.05278
	4.66	2.25243	1.83228	2.5182			4.66	7.90746	4.40596	5.94321
	4.67	2.08602	1.83468	2.65316			4.67	7.81653	4.58194	4.59034
	4.68	2.22081	2.07363	1.73592			4.68	8.98798	5.41847	5.83366
	4.69	2.43141	1.80941	1.97365			4.69	8.26774	4.78973	5.99737
	4.7	1.86697	1.96291	1.81274			4.7	8.27386	6.76813	5.35641
	4.71	1.90791	1.86116	1.86102			4.71	7.40882	6.14678	4.03095
	4.72	2.07722	1.62509	2.49004			4.72	8.10265	6.61819	4.04709
	4.73	1.86524	1.94941	2.29247			4.73	7.50275	6.65129	4.87111
	4.74	2.96259	1.89654	1.89116			4.74	8.327	6.76619	4.18436
	4.75	2.13312	1.85287	2.57039			4.75	7.41387	6.69284	4.17359
	4.76	2.21003	1.80338	2.21674			4.76	8.20306	6.027	4.00437
	4.77	2.22186	1.778	1.90839			4.77	7.82922	6.27825	4.90385
	4.78	2.07844	1.98446	2.18566			4.78	6.6974	5.36863	5.498
	4.79	2.42742	2.47426	2.32124			4.79	7.41715	5.68781	5.64117
	4.8	2.96829	2.01246	1.80789			4.8	8.42793	4.6115	4.55434
	4.81	2.59249	2.00401	2.43707			4.81	8.50323	6.04078	4.33032
	4.82	2.07902	2.09972	1.93237			4.82	7.27297	5.77422	4.36481
	4.83	2.37268	1.80506	2.11126			4.83	8.28166	6.65044	4.04529
	4.84	2.24169	1.76927	1.71924			4.84	7.65267	5.01198	4.71697
	4.85	2.364	1.8464	1.83779			4.85	8.26289	5.25475	6.04541
	4.86	2.37078	2.05548	2.38821			4.86	7.8523	6.43221	6.4116
	4.87	2.73481	2.05588	1.75471			4.87	7.53326	5.92599	4.57845
	4.88	2.03215	2.10604	1.91594			4.88	7.73371	5.74955	6.52267
	4.89	3.07428	2.34101	2.12831			4.89	8.00153	6.40688	4.38316
	4.9	2.57677	2.05694	2.18805			4.9	8.58806	5.78856	6.05703
	4.91	2.24483	1.82378	2.06316			4.91	7.70346	6.47433	4.38795
	4.92	2.25999	1.83886	2.04105			4.92	7.67346	5.09851	6.33582
	4.93	1.80304	1.73407	1.95006			4.93	8.68357	5.49859	4.39845
	4.94	2.23907	2.25053	1.98757			4.94	7.73446	7.39994	4.58658
	4.95	2.24724	1.99436	1.8761			4.95	8.03661	5.98159	4.70744
	4.96	2.73094	2.14384	1.83427			4.96	7.86406	6.0427	4.39013
	4.97	1.97291	1.85283	2.11504			4.97	8.81345	6.41823	5.77934
	4.98	2.14004	1.82791	1.98234			4.98	7.88046	5.56263	5.57708
	4.99	2.24624	1.94593	2.67719			4.99	7.42735	5.0451	5.78901
	5	1.93633	1.98439	1.83041			5	6.93039	5.85241	5.98442
	5.01	2.25712	1.86655	2.20341			5.01	6.86165	5.45551	4.24531
	5.02	2.55722	2.23427	2.0386			5.02	8.3348	5.61786	5.69717
	5.03	2.62215	1.77988	2.49337			5.03	9.00717	7.22499	5.52076
	5.04	2.11585	1.70053	2.46622			5.04	8.61075	7.28981	4.84219
	5.05	2.03305	1.87573	1.90283			5.05	7.97981	6.61196	6.29619
	5.06	2.35792	1.83667	2.51301			5.06	8.50179	6.83732	5.63166
	5.07	3.13665	1.8265	1.85563			5.07	8.12061	6.38037	4.97017
	5.08	2.78396	1.82083	2.00406			5.08	7.54	6.88653	5.7248
	5.09	2.06777	1.72757	1.8			5.09	7.77246	6.72395	4.79734
	5.1	2.46364	1.79225	2.30426			5.1	7.64065	7.79752	4.71987
	5.11	1.84527	1.97569	1.88917			5.11	7.94752	6.88407	4.58549
	5.12	2.29927	2.65191	2.0686			5.12	9.18765	7.5025	4.29808
	5.13	2.1015	1.76552	2.09306			5.13	8.68246	6.63665	4.51747
	5.14	2.19461	3.26174	2.4249			5.14	8.24734	6.48245	4.77738
	5.15	2.12459	2.04396	1.6921			5.15	7.82092	6.9719	4.04536
	5.16	2.27515	1.89036	1.80997			5.16	7.56019	6.93428	3.87067
	5.17	2.61296	1.97638	1.79686			5.17	8.63908	6.16948	3.96334
	5.18	2.7086	2.12298	2.1445			5.18	8.4816	6.43273	6.07208
	5.19	2.29663	1.95866	1.81915			5.19	8.07822	5.3403	4.3477
	5.2	2.32339	3.23879	1.70126			5.2	7.07633	6.78746	4.60892
	5.21	1.98026	1.94732	2.07249			5.21	7.78526	6.3235	4.20033
	5.22	1.86083	1.90299	1.96719			5.22	6.88618	6.42171	4.2574
	5.23	2.41602	1.91161	2.97125			5.23	7.46218	6.25629	4.20711
	5.24	2.08314	1.93029	1.77465			5.24	7.90462	5.40538	4.40499
	5.25	2.04999	2.0749	2.08086			5.25	7.43808	5.67417	4.43803
	5.26	1.78986	2.0075	1.78225			5.26	7.93747	6.06728	4.50263
	5.27	2.4956	2.07706	2.04737			5.27	7.84118	5.82876	4.81078
	5.28	2.69079	1.84176	2.49253			5.28	7.73539	7.34997	4.70281
	5.29	2.02328	1.83713	2.57971			5.29	7.4045	8.48303	4.81314
	5.3	2.21384	1.85846	1.98815			5.3	9.12252	8.56976	5.81533
	5.31	1.99434	1.64734	1.73861			5.31	8.36306	6.95508	5.08679
	5.32	1.86695	1.82455	2.55082			5.32	7.94023	6.75479	4.11233
	5.33	2.30463	1.86486	1.87772			5.33	7.91171	6.00468	4.2575
	5.34	1.80535	2.0492	2.06318			5.34	8.83316	6.04147	4.94798
	5.35	1.72119	1.99016	1.8092			5.35	8.59984	6.15594	3.79173
	5.36	1.93033	2.51925	1.95806			5.36	8.27527	5.4072	3.91886
	5.37	1.7879	2.21133	2.21639			5.37	8.64611	6.13774	4.27352
	5.38	1.81327	2.17726	2.32308			5.38	8.95085	5.23715	4.64593
	5.39	2.03456	1.87195	1.89552			5.39	7.53032	6.16363	4.12399
	5.4	2.89567	2.24235	1.94063			5.4	7.91505	5.79295	4.04345
	5.41	2.18108	1.95256	1.87937			5.41	7.88435	5.54663	4.07215
	5.42	2.67914	1.70618	2.16546			5.42	9.30097	5.49475	4.22628
	5.43	1.88172	1.78058	1.97261			5.43	8.35448	5.97837	3.74153
	5.44	2.25759	1.85152	1.78786			5.44	7.53996	5.60163	6.12485
	5.45	1.90634	1.84558	1.95426			5.45	8.12888	5.52029	4.27899
	5.46	3.58028	1.88694	2.28035			5.46	7.76941	5.77734	4.14429
	5.47	2.49096	1.96842	2.2468			5.47	7.99986	5.7182	5.0448
	5.48	2.02903	2.33553	1.80449			5.48	8.03349	6.26434	4.47789
	5.49	2.75456	1.77306	1.80021			5.49	9.49008	6.27013	5.06956
	5.5	1.89213	1.78386	1.90986			5.5	7.05062	6.82555	5.62469
	5.51	2.34671	1.73284	2.04026			5.51	7.42135	6.12717	4.74445
	5.52	3.75408	1.80834	1.97999			5.52	8.38117	6.20169	4.02328
	5.53	2.40883	1.76795	2.6884			5.53	7.46274	5.9785	4.40143
	5.54	2.54789	2.00934	2.28704			5.54	6.93689	5.59143	4.65878
	5.55	2.754	1.77083	1.84261			5.55	8.25604	5.84743	4.67617
	5.56	2.13447	1.86141	2.31197			5.56	7.90453	6.09737	4.33119
	5.57	2.23011	1.81693	2.13779			5.57	8.1003	6.20839	4.83802
	5.58	1.85073	1.75455	1.7311			5.58	7.58164	6.85725	4.55588
	5.59	2.05482	1.81559	1.93113			5.59	8.62597	6.09532	4.52076
	5.6	2.30189	1.82167	1.99838			5.6	7.98388	5.80781	4.91327
	5.61	2.04662	1.95373	1.86604			5.61	8.15072	5.7918	3.69775
	5.62	1.98308	1.94179	1.99496			5.62	7.01168	5.02488	4.1725
	5.63	1.8694	1.86683	1.9638			5.63	9.24641	4.48254	4.39578
	5.64	2.63116	1.94743	2.03015			5.64	7.46686	5.5785	4.41831
	5.65	2.14729	1.8262	1.9334			5.65	8.10584	4.98838	4.18916
	5.66	1.9158	1.84209	1.87405			5.66	7.12922	5.97032	3.65525
	5.67	1.90443	1.98829	2.06468			5.67	8.01093	6.35528	5.13815
	5.68	2.0849	2.18941	1.88508			5.68	8.37661	4.96167	5.5146
	5.69	2.50899	2.78214	1.98384			5.69	7.79267	5.81307	3.74193
	5.7	1.9972	2.09097	1.8191			5.7	7.7287	7.44737	4.50512
	5.71	1.93664	2.01963	2.05213			5.71	7.34058	6.36562	4.22934
	5.72	2.47057	2.23131	1.87046			5.72	7.85974	4.74506	4.46693
	5.73	2.15613	2.30123	1.79369			5.73	9.14632	4.70076	4.19069
	5.74	2.10983	2.1666	2.12722			5.74	7.80004	6.6093	4.57612
	5.75	1.91488	2.30748	1.84272			5.75	7.71334	4.9245	4.51395
	5.76	1.92653	1.6941	2.24553			5.76	7.83089	5.98325	4.25325
	5.77	2.06985	1.92774	2.29703			5.77	8.71067	7.36321	4.28745
	5.78	2.56654	2.04076	2.03615			5.78	9.27814	6.3717	4.54751
	5.79	2.80017	1.96886	1.91873			5.79	8.19569	6.65337	4.61138
	5.8	1.93223	1.98768	2.16579			5.8	7.34063	6.00382	4.38514
	5.81	2.41102	1.84873	1.9404			5.81	7.92782	5.99869	4.34066
	5.82	2.13637	1.74595	1.85096			5.82	8.68695	5.87158	4.49612
	5.83	2.02297	1.67859	3.29556			5.83	7.58974	5.84653	4.64318
	5.84	2.22722	2.04744	1.78924			5.84	8.03445	5.17546	4.32161
	5.85	2.19095	1.88435	1.9752			5.85	10.9505	6.05534	4.34695
	5.86	2.40289	2.46385	3.37061			5.86	7.62929	4.48341	5.31124
	5.87	1.88215	2.57018	2.03122			5.87	8.35572	5.98682	4.72824
	5.88	2.04788	1.98064	2.99782			5.88	8.11565	4.97563	4.33309
	5.89	2.37773	1.83321	2.14804			5.89	8.48744	5.08141	4.49354
	5.9	1.75312	1.65583	2.5609			5.9	7.21526	5.08673	4.00747
	5.91	1.79789	1.81081	1.79223			5.91	8.53998	5.62917	4.34267
	5.92	2.36681	1.85762	2.18396			5.92	6.35164	4.01066	4.46384
	5.93	1.95316	1.98982	2.09243			5.93	5.76695	4.14483	4.17688
	5.94	2.45535	2.03758	2.33712			5.94	5.5907	4.99887	4.40031
	5.95	2.32917	2.04398	2.63726			5.95	5.98916	3.65962	5.20012
	5.96	2.17005	2.23065	1.67729			5.96	5.98767	4.21756	4.62608
	5.97	2.34568	2.13453	2.33508			5.97	6.1523	3.83055	4.77916
	5.98	2.05128	2.09377	2.44134			5.98	5.47588	4.4792	4.07968
	5.99	1.88998	2.11095	2.2796			5.99	5.9908	4.12879	5.45395
	6	1.98208	2.41997	1.98062			6	6.02818	3.76766	4.3942
	6.01	2.43587	2.05946	1.9807			6.01	5.34594	3.73836	4.49145
	6.02	2.73422	2.14574	1.8802			6.02	6.19772	4.28878	4.76434
	6.03	2.14688	1.81977	1.94455			6.03	5.27301	3.81604	3.96892
	6.04	2.1919	1.85725	1.89628			6.04	5.83095	3.18885	4.41778
	6.05	2.76086	4.35457	1.99349			6.05	6.30288	3.49042	4.01563
	6.06	2.38211	2.79651	2.113			6.06	5.90122	3.61199	4.64022
	6.07	1.99476	1.96645	1.91669			6.07	5.77975	4.18791	5.47565
	6.08	2.40875	2.1373	1.95463			6.08	5.37278	3.18522	4.2556
	6.09	1.82039	2.01707	2.05133			6.09	6.29065	3.42574	5.27777
	6.1	2.31954	2.92158	2.45771			6.1	6.6278	1.94634	4.31767
	6.11	1.83313	1.79118	1.8738			6.11	6.17495	2.866	5.95067
	6.12	2.50445	2.2755	1.88384			6.12	6.23698	3.77938	5.88077
	6.13	2.48479	2.30938	2.86187			6.13	6.06599	2.75279	4.54172
	6.14	2.49337	2.10571	2.01181			6.14	5.39818	3.17437	4.76331
	6.15	2.2475	2.34506	2.17551			6.15	6.1594	3.64126	4.83721
	6.16	1.99918	2.16606	1.94913			6.16	5.99158	3.17075	5.99998
	6.17	2.27118	2.07695	2.12578			6.17	6.61726	2.4119	6.60283
	6.18	1.92993	1.64819	1.87466			6.18	6.59661	2.87007	5.95679
	6.19	1.90642	1.9981	2.0132			6.19	5.08112	3.61639	4.74853
	6.2	1.92423	1.76816	3.06875			6.2	3.78904	4.06138	6.5213
	6.21	1.8234	2.03423	1.9587			6.21	4.62905	3.09766	6.3926
	6.22	1.85888	2.51423	2.30738			6.22	4.5099	2.79901	6.50073
	6.23	3.15348	1.76229	2.72632			6.23	4.8951	3.25816	5.75829
	6.24	2.26076	2.48793	1.79015			6.24	5.4993	3.13597	5.98671
	6.25	2.20392	1.84784	1.87455			6.25	4.73999	2.98839	6.29679
	6.26	2.29483	1.94385	1.95045			6.26	4.31272	3.89241	5.72786
	6.27	1.88599	1.89738	2.95251			6.27	4.43672	3.31478	5.51237
	6.28	2.04268	1.91729	1.83134			6.28	4.229	3.17325	5.85089
	6.29	1.8172	2.15725	1.68445			6.29	4.39695	3.53004	4.56191
	6.3	2.21745	2.53642	1.95716			6.3	4.72416	3.06003	5.13478
	6.31	2.2177	2.80344	1.87064			6.31	4.91447	2.62372	4.29476
	6.32	1.98459	2.00547	2.13537			6.32	3.16919	3.1311	5.29721
	6.33	2.78414	2.00785	2.40973			6.33	3.03909	2.62692	5.35618
	6.34	2.19975	2.43517	1.74789			6.34	3.01604	3.23596	4.63118
	6.35	1.86863	2.0204	2.06227			6.35	3.07203	2.88138	4.09662
	6.36	2.0261	2.1154	2.4016			6.36	4.11089	3.46185	5.08484
	6.37	2.05525	2.13961	2.17291			6.37	2.88952	3.54785	4.63685
	6.38	2.11216	1.73709	1.9229			6.38	4.20345	2.87443	5.60433
	6.39	2.11603	1.78587	2.37661			6.39	4.1019	3.22078	6.41641
	6.4	2.40847	1.79198	2.08021			6.4	2.97551	2.67022	4.7587
	6.41	2.13044	1.99643	2.08755			6.41	2.96846	3.76235	4.94525
	6.42	1.97418	1.84377	2.2351			6.42	2.71402	2.98276	4.24691
	6.43	2.33468	2.11531	1.97291			6.43	4.18894	2.91566	4.09957
	6.44	2.01335	1.87072	1.98991			6.44	4.10521	3.31271	4.97756
	6.45	2.10097	2.09118	1.86943			6.45	4.43834	3.56683	4.46368
	6.46	1.76008	1.83523	1.97509			6.46	3.92466	2.50802	5.3198
	6.47	2.08272	1.81639	2.51554			6.47	3.00368	2.55861	4.93397
	6.48	2.55524	1.74172	2.21661			6.48	4.66327	3.35706	4.44045
	6.49	2.62642	1.79338	1.91488			6.49	3.79008	2.86638	4.17976
	6.5	2.01231	1.72007	1.8708			6.5	4.15746	3.32092	4.96273
	6.51	2.26305	2.31008	2.25128			6.51	4.13854	3.29401	4.60991
	6.52	2.30374	1.76593	1.87164			6.52	4.00183	3.37936	4.92704
	6.53	2.23258	1.74603	1.87099			6.53	3.36994	2.75592	4.21328
	6.54	2.44602	1.99795	1.9313			6.54	3.72727	2.38004	4.30072
	6.55	2.67823	1.71362	2.01609			6.55	3.34688	2.78855	4.52925
	6.56	2.3512	1.85255	1.97498			6.56	3.18476	3.45082	4.6577
	6.57	2.22105	2.00983	2.19357			6.57	3.3996	4.46036	4.33634
	6.58	2.09261	1.86337	1.99244			6.58	3.44969	3.21111	4.54041
	6.59	1.71368	1.73309	3.18258			6.59	2.65458	2.2595	4.42423
	6.6	2.427	1.92461	2.18468			6.6	2.51214	2.64502	4.36833
	6.61	1.78891	1.69349	1.9013			6.61	3.89168	3.58324	4.26108
	6.62	1.85996	2.16525	2.21025			6.62	3.85683	2.61649	5.34347
	6.63	1.71513	1.93524	3.18725			6.63	2.79852	3.62551	5.70889
	6.64	2.60594	1.82013	2.00321			6.64	3.46676	2.96029	4.41277
	6.65	2.15735	2.10541	2.20521			6.65	2.81242	3.2831	4.22531
	6.66	2.27029	1.95741	2.01683			6.66	3.66817	3.45811	4.43403
	6.67	2.11095	1.80907	2.12176			6.67	3.12504	3.14758	4.63829
	6.68	2.08476	1.73156	2.04801			6.68	3.47152	2.77197	4.4083
	6.69	1.91094	1.99828	2.03891			6.69	3.34085	3.33064	4.40937
	6.7	2.47705	2.1486	2.55586			6.7	3.12918	3.45597	4.91434
	6.71	2.31511	1.79981	2.1929			6.71	2.85838	3.14077	5.68811
	6.72	1.71649	2.24434	1.98633			6.72	2.61428	3.38684	5.42139
	6.73	1.8784	1.83911	2.60493			6.73	3.44012	2.86563	5.2747
	6.74	2.02718	1.95653	1.89128			6.74	3.99953	3.25355	5.62275
	6.75	2.58339	1.73018	2.03646			6.75	3.12612	2.80216	6.34478
	6.76	2.41273	2.02179	2.59511			6.76	2.05186	3.64576	5.83309
	6.77	1.99256	2.5574	2.20147			6.77	4.09326	2.38726	6.34053
	6.78	2.30407	1.96636	2.7558			6.78	7.15526	3.40148	5.64634
	6.79	2.24484	1.85185	2.18733			6.79	7.15714	3.85021	6.80126
	6.8	1.84969	1.75609	1.66957			6.8	6.81538	2.52411	5.72931
	6.81	2.04958	1.9002	2.56758			6.81	7.06225	3.13898	5.49179
	6.82	2.43354	1.90695	1.72935			6.82	4.83552	2.88076	5.79671
	6.83	2.45073	1.80438	2.5349			6.83	4.6449	4.33625	6.35406
	6.84	1.98158	2.11924	2.15434			6.84	5.08247	3.64332	5.89056
	6.85	2.20564	1.91255	2.25753			6.85	4.86829	3.4008	6.37302
	6.86	2.05097	2.23134	2.03821			6.86	6.49518	3.15703	5.20487
	6.87	2.29876	1.81695	2.48289			6.87	4.24683	3.6029	4.23352
	6.88	1.97034	2.09881	3.57157			6.88	3.15931	1.8788	4.45734
	6.89	2.0449	1.78368	2.38078			6.89	3.8833	2.7914	6.08176
	6.9	2.05005	1.82546	3.41897			6.9	3.89548	3.76776	5.88161
	6.91	1.86329	1.70954	2.05138			6.91	2.45843	3.13014	5.91563
	6.92	2.03255	2.15724	2.43711			6.92	3.09419	3.06841	6.0521
	6.93	1.85806	1.79882	2.55694			6.93	3.43184	2.7761	5.41708
	6.94	1.92286	1.90809	2.53894			6.94	3.26349	3.91176	6.79337
	6.95	2.52692	2.41153	2.26928			6.95	3.17877	2.83437	5.33599
	6.96	2.31523	2.22467	2.18026			6.96	3.06578	2.70749	4.12493
	6.97	1.89118	1.90317	1.98965			6.97	3.30953	3.2302	4.45552
	6.98	1.90669	1.90628	1.87795			6.98	6.34659	4.36225	5.21025
	6.99	1.82808	1.8666	1.86244			6.99	3.49747	2.97215	4.53258
	7	2.14059	1.74702	2.05301			7	2.75938	3.39592	6.80096
	7.01	1.88758	1.65048	2.32671			7.01	3.74184	3.805	4.46141
	7.02	1.96647	1.99346	2.16158			7.02	3.16421	3.11549	4.09544
	7.03	2.13672	1.86904	1.91034			7.03	2.53098	2.99982	4.51574
	7.04	1.82867	1.73789	2.26061			7.04	2.80346	3.38421	4.64881
	7.05	2.16381	1.79618	1.83801			7.05	2.85082	3.22696	4.83832
	7.06	2.02336	1.9312	2.34383			7.06	3.23539	2.13983	6.45134
	7.07	1.8375	2.18415	3.34242			7.07	3.25221	1.99771	6.39513
	7.08	2.03494	1.76318	1.91495			7.08	3.40349	2.56675	4.90749
	7.09	1.92223	1.79593	1.81832			7.09	4.28612	2.60863	4.75471
	7.1	2.68741	1.90091	1.60006			7.1	3.19391	3.03565	4.86233
	7.11	2.95691	1.76158	2.3877			7.11	3.67368	2.82117	4.26287
	7.12	2.00468	1.7918	2.50808			7.12	2.87519	3.53029	4.56056
	7.13	1.88893	2.04147	1.86965			7.13	3.36441	2.73734	4.70459
	7.14	1.73488	1.93354	2.48013			7.14	3.07007	3.32818	4.90919
	7.15	2.6728	1.75682	2.51333			7.15	3.34073	3.02461	5.47591
	7.16	2.05315	1.87843	1.75446			7.16	4.47525	3.19331	5.90159
	7.17	2.03527	1.84224	2.34337			7.17	3.78487	3.3206	6.17449
	7.18	2.12275	1.87495	2.27485			7.18	1.69196	2.90583	6.00369
	7.19	1.76347	2.04304	1.80376			7.19	2.98109	2.81724	4.36743
	7.2	2.23753	1.80508	2.32376			7.2	3.08458	3.12978	4.21061
	7.21	1.90227	1.99292	2.2791			7.21	3.12557	3.19639	5.27024
	7.22	1.88812	1.83742	1.80198			7.22	2.62831	4.07032	4.29687
	7.23	2.04717	1.84321	1.82964			7.23	2.87027	4.12964	4.46731
	7.24	2.17737	2.01737	1.80036			7.24	3.74358	3.50582	6.07821
	7.25	2.01388	1.81091	2.39845			7.25	3.45429	3.56833	5.4683
	7.26	2.10117	2.03015	2.31659			7.26	3.39193	2.35432	5.23455
	7.27	1.95017	1.91729	2.03242			7.27	3.75843	3.1433	5.38505
	7.28	2.04784	1.79123	1.82412			7.28	3.17565	3.46145	5.82705
	7.29	1.89472	1.73815	2.32507			7.29	3.10529	2.84121	4.96294
	7.3	1.87497	1.77429	2.42285			7.3	3.58982	3.24678	4.25498
	7.31	2.15805	1.73202	2.0485			7.31	2.90522	2.78477	4.23192
	7.32	1.74118	2.25597	3.25173			7.32	2.95648	2.79718	4.2726
	7.33	2.03337	2.13239	2.4607			7.33	3.18482	3.09155	4.52851
	7.34	2.27367	1.7982	2.10611			7.34	6.09463	3.20232	4.28074
	7.35	1.79411	1.71733	2.00771			7.35	5.73304	2.91417	4.45051
	7.36	2.30389	2.04471	2.6814			7.36	6.01115	2.54435	5.02247
	7.37	1.78086	2.0739	1.89569			7.37	5.59975	3.34173	4.74939
	7.38	2.06621	1.80935	2.20998			7.38	5.48789	2.9571	3.96183
	7.39	1.82882	1.80007	1.92474			7.39	5.49468	3.44429	4.43888
	7.4	1.9632	2.06083	1.81545			7.4	5.56463	2.55553	5.2492
	7.41	1.94934	1.80677	1.72672			7.41	5.7837	2.48546	3.94203
	7.42	2.81452	1.7205	2.47299			7.42	5.66114	2.75825	3.67743
	7.43	1.88209	1.64436	2.01156			7.43	5.49624	3.35719	3.97048
	7.44	2.4372	1.88377	2.85616			7.44	6.1667	2.86557	4.0994
	7.45	2.28619	2.24094	2.28745			7.45	5.79246	2.66058	3.92766
	7.46	2.75277	2.16615	1.6257			7.46	5.85891	3.24371	4.79217
	7.47	3.18664	1.85343	2.78671			7.47	6.30961	3.32686	4.73457
	7.48	2.34466	1.99389	2.76828			7.48	6.15859	3.11888	4.80422
	7.49	1.95786	2.13478	2.77549			7.49	6.01061	3.00781	6.33857
	7.5	2.02058	2.34976	1.87843			7.5	6.35568	3.09872	5.89028
	7.51	2.17794	1.75736	1.99524			7.51	5.52352	3.70461	5.65221
	7.52	2.00638	1.71191	2.19922			7.52	5.37451	2.53956	5.96662
	7.53	1.83041	1.80148	2.52964			7.53	6.33351	3.51284	6.16936
	7.54	2.0896	1.84102	1.94369			7.54	7.04461	3.51069	7.19218
	7.55	2.29296	2.0672	2.65185			7.55	5.87109	3.31972	6.31641
	7.56	2.19841	1.9042	2.50894			7.56	6.09456	3.02571	4.67257
	7.57	1.83225	1.89359	2.47232			7.57	6.07135	1.83558	4.3224
	7.58	2.08138	1.70069	2.14442			7.58	5.73333	2.90097	4.28275
	7.59	1.99319	1.90756	2.09961			7.59	5.49419	2.93193	5.7401
	7.6	2.12625	1.96801	2.89817			7.6	5.79433	3.54566	4.41522
	7.61	2.67185	1.888	2.21521			7.61	5.69663	3.25704	4.06385
	7.62	2.10005	2.70392	1.99213			7.62	5.96505	3.36313	4.04951
	7.63	1.72858	1.9215	2.35833			7.63	5.67659	3.33806	4.38629
	7.64	2.72774	2.66523	2.12767			7.64	5.46513	3.48427	4.29569
	7.65	2.58108	1.8899	1.89606			7.65	6.47773	2.75914	4.22455
	7.66	2.29679	2.23948	1.9448			7.66	5.80287	3.00107	4.17094
	7.67	1.97464	2.13998	1.96567			7.67	5.38549	3.13907	4.55004
	7.68	1.82971	2.83187	2.1201			7.68	6.14663	3.75904	4.93318
	7.69	2.63949	2.3029	1.73538			7.69	5.79095	3.44916	4.55892
	7.7	2.21544	2.08514	2.1862			7.7	6.17136	2.72126	4.17668
	7.71	2.34514	1.85622	2.56563			7.71	5.975	2.95784	4.11977
	7.72	2.03925	2.09474	1.98302			7.72	6.03312	3.44973	4.30932
	7.73	1.90856	2.17749	1.81673			7.73	5.79935	4.1654	5.73191
	7.74	2.42447	2.0126	2.25766			7.74	5.64214	2.91623	6.62883
	7.75	2.00186	2.45514	1.88717			7.75	5.84889	2.79015	6.25175
	7.76	2.23238	2.10518	2.73038			7.76	6.17986	3.49044	6.25293
	7.77	2.21409	1.74329	1.84709			7.77	5.56089	3.0304	6.6641
	7.78	1.88592	1.92325	2.06159			7.78	5.59933	3.15514	6.20422
	7.79	2.25093	2.74272	2.09328			7.79	5.57689	3.91254	6.15528
	7.8	2.01832	1.71664	2.39941			7.8	5.76604	3.67558	8.18386
	7.81	2.82075	2.26092	2.41483			7.81	6.14562	2.64497	7.27373
	7.82	2.11911	1.84637	2.09318			7.82	5.88399	2.73015	6.17073
	7.83	3.13295	2.10712	2.28326			7.83	6.04761	3.49005	6.51012
	7.84	2.22136	2.18129	2.08933			7.84	5.48372	3.78854	6.15884
	7.85	2.36332	2.04992	1.82118			7.85	6.2284	2.80136	7.72529
	7.86	1.81907	2.08945	2.13126			7.86	5.97098	3.15022	7.31494
	7.87	1.90338	1.73963	1.86574			7.87	5.90588	3.2069	5.19888
	7.88	2.23791	2.02912	2.22668			7.88	5.93474	3.5572	5.60232
	7.89	1.94817	2.30602	1.89401			7.89	5.4584	3.42747	8.01146
	7.9	2.30299	1.91612	1.85693			7.9	5.73077	3.30605	4.40966
	7.91	2.44428	2.03835	2.35504			7.91	5.96609	3.36506	4.29419
	7.92	1.96245	1.85699	1.94537			7.92	6.35884	3.43328	5.1863
	7.93	1.72746	2.0618	3.04037			7.93	6.62403	3.58321	4.28877
	7.94	3.08236	1.95905	1.83125			7.94	5.74822	3.06995	4.51809
	7.95	2.63061	2.11913	2.05246			7.95	5.56541	3.28626	4.15744
	7.96	2.08124	2.3779	1.94583			7.96	5.40517	2.92702	4.69149
	7.97	2.12675	1.69873	1.92472			7.97	6.09619	3.63592	6.13529
	7.98	3.19618	1.73752	2.38612			7.98	5.88249	2.85115	7.61714
	7.99	2.26721	1.76291	1.94168			7.99	5.85529	3.42134	8.30138
	8	1.81597	2.28193	2.23207			8	5.28331	2.80591	8.64509
	8.01	3.1791	1.68466	2.4447			8.01	5.61719	3.71188	8.34726
	8.02	2.64746	2.29353	2.40064			8.02	5.63868	3.46413	5.90517
	8.03	2.4703	2.29252	2.05361			8.03	5.67764	3.70133	6.08517
	8.04	2.13436	1.92422	1.85904			8.04	6.29023	3.93589	5.26653
	8.05	2.17335	1.74004	2.04737			8.05	5.69686	4.46959	5.06138
	8.06	1.79053	2.00195	2.18063			8.06	6.216	4.46143	4.59094
	8.07	3.02713	1.7097	2.19932			8.07	6.16819	3.86399	7.9673
	8.08	1.87537	1.84407	2.32711			8.08	5.72597	2.33999	6.43389
	8.09	1.9534	1.79453	2.24756			8.09	5.56414	2.89339	5.80575
	8.1	2.04081	1.70238	1.83307			8.1	5.80551	2.43807	6.05381
	8.11	2.20665	2.12361	1.886			8.11	5.72147	2.58541	6.88523
	8.12	2.47098	1.96981	1.75967			8.12	5.50664	3.26836	5.48598
	8.13	1.88905	1.80968	2.25903			8.13	5.60091	3.18051	4.57981
	8.14	1.79162	1.83178	2.03286			8.14	5.21501	2.77641	4.56044
	8.15	2.898	2.01905	2.02791			8.15	5.5018	2.74984	4.55131
	8.16	2.49324	2.41681	1.95882			8.16	5.75517	3.44561	4.57818
	8.17	1.98351	1.87667	2.03452			8.17	5.32485	3.66139	5.24534
	8.18	2.22369	2.87295	1.79216			8.18	5.46591	3.32757	4.56064
	8.19	1.676	2.4918	2.45216			8.19	6.60213	3.10542	5.82266
	8.2	1.94791	2.67708	2.37918			8.2	5.95164	3.30195	4.36069
	8.21	1.9114	2.16541	2.07748			8.21	6.23322	3.74447	4.85853
	8.22	2.15069	1.81934	1.88998			8.22	6.01464	3.35888	5.23509
	8.23	1.89209	2.14122	1.79961			8.23	5.68813	3.09579	4.32314
	8.24	1.81575	2.44998	1.98614			8.24	5.7966	3.88553	4.87908
	8.25	2.3707	1.89142	2.38724			8.25	5.81391	3.02833	5.04893
	8.26	2.11954	2.55583	2.37762			8.26	7.29823	2.78623	5.04504
	8.27	5.95618	2.27494	2.09082			8.27	7.8447	3.65222	4.20462
	8.28	1.80981	2.58791	2.44196			8.28	7.1196	3.17753	4.68057
	8.29	2.07343	3.06818	1.81911			8.29	6.96939	3.23599	5.34127
	8.3	1.74444	2.87861	2.05533			8.3	6.2605	4.13949	5.70532
	8.31	2.07371	1.96093	1.87071			8.31	6.1761	2.71427	4.89883
	8.32	2.11589	2.25475	2.03685			8.32	6.00306	2.82316	5.1543
	8.33	2.44427	1.9235	1.74282			8.33	6.22171	3.29494	4.40291
	8.34	2.27435	1.84789	2.15448			8.34	5.787	3.78595	5.64143
	8.35	2.19921	1.90569	2.79354			8.35	5.73418	3.0841	4.79616
	8.36	1.97157	1.74723	2.47873			8.36	6.26953	3.63911	5.57302
	8.37	1.85352	1.7716	1.92749			8.37	5.48213	4.48354	4.34712
	8.38	2.36653	1.69454	2.55988			8.38	5.87858	3.64165	4.61037
	8.39	1.92171	1.80814	2.25136			8.39	5.97457	3.34347	5.28352
	8.4	1.84736	1.66767	2.1665			8.4	5.83677	2.82553	4.62985
	8.41	1.87953	1.7777	2.17541			8.41	5.95264	3.78849	4.02392
	8.42	1.837	1.83085	2.22847			8.42	6.45403	3.19533	4.37119
	8.43	2.25948	1.88235	1.96785			8.43	6.38802	3.1146	6.31317
	8.44	1.95146	1.74354	2.31024			8.44	6.12289	3.9205	6.14837
	8.45	2.09843	1.75004	2.544			8.45	5.87998	3.06303	5.77442
	8.46	1.91979	1.83132	1.99745			8.46	6.5465	3.34817	6.12656
	8.47	2.00282	1.97708	2.51924			8.47	5.90751	3.24065	5.22162
	8.48	2.1014	1.84164	1.90464			8.48	6.40614	3.0853	5.38079
	8.49	1.9513	2.04886	1.78109			8.49	6.51253	4.03771	5.57964
	8.5	1.81859	1.89755	2.74344			8.5	7.12318	2.92913	5.62578
	8.51	1.95924	1.96639	1.87569			8.51	6.26113	3.87061	5.60451
	8.52	1.87949	1.96994	2.24837			8.52	5.39688	3.21626	6.60503
	8.53	1.75569	1.96859	2.78889			8.53	7.33872	3.67867	6.32203
	8.54	2.16386	2.1963	2.19914			8.54	7.19954	3.6174	4.67173
	8.55	2.06236	1.89931	1.73917			8.55	6.67729	3.69606	4.64736
	8.56	1.87868	1.64508	1.91293			8.56	5.78029	2.72371	4.72337
	8.57	2.1122	1.79549	2.16483			8.57	5.84111	3.23237	4.33441
	8.58	1.91748	1.9249	1.78232			8.58	5.76819	3.28387	4.46508
	8.59	1.75568	1.7075	2.70874			8.59	5.97322	2.92629	4.45683
	8.6	1.69028	2.0845	2.75136			8.6	6.20765	3.35749	4.21552
	8.61	2.13979	1.80234	2.31478			8.61	5.7313	3.40321	5.12133
	8.62	1.8055	1.73736	2.17904			8.62	6.01474	3.79804	4.3035
	8.63	1.83495	1.65061	2.17			8.63	6.63447	3.273	6.55315
	8.64	1.97342	1.94002	2.40007			8.64	6.00494	3.12723	4.29183
	8.65	1.87676	1.8617	2.57813			8.65	6.56139	1.76333	4.8494
	8.66	2.01901	1.7657	1.68756			8.66	6.05799	3.3557	5.4344
	8.67	1.8857	1.89567	2.23355			8.67	5.33207	3.07797	4.48904
	8.68	2.16442	1.96481	1.87777			8.68	6.30691	2.03583	5.07032
	8.69	1.79726	1.73687	2.68613			8.69	5.52624	2.95327	4.86843
	8.7	1.8248	2.1486	1.80933			8.7	5.74711	2.75925	4.61085
	8.71	2.39409	1.86841	1.96667			8.71	6.6143	4.04385	4.20056
	8.72	1.66913	2.14106	1.9513			8.72	6.15266	3.00932	4.35857
	8.73	2.73345	1.65573	2.35826			8.73	5.82648	3.37143	4.94691
	8.74	1.89403	1.91258	2.9812			8.74	6.64651	3.54952	4.59174
	8.75	1.76803	1.76547	2.89567			8.75	5.80176	3.59631	4.92789
	8.76	2.29146	2.86369	2.29153			8.76	6.02874	2.73932	5.02635
	8.77	2.48414	1.9039	1.82873			8.77	6.26262	2.93486	4.74227
	8.78	2.0706	1.70354	2.08448			8.78	5.87486	2.69922	5.58651
	8.79	1.99317	1.87109	2.48496			8.79	5.307	2.75688	4.81736
	8.8	1.97014	1.95236	2.22319			8.8	5.77004	3.21682	6.39645
	8.81	2.03451	1.96895	2.04929			8.81	6.15235	3.15696	5.43026
	8.82	1.97178	1.79087	2.39128			8.82	5.43331	3.33565	5.7442
	8.83	2.11061	1.92459	1.65637			8.83	6.35428	2.977	5.65699
	8.84	1.9587	1.89325	2.33228			8.84	5.92076	3.82098	5.39649
	8.85	2.13607	2.12888	2.13191			8.85	5.66683	2.98938	6.31211
	8.86	1.79056	2.17214	1.76972			8.86	6.38112	3.17019	5.71389
	8.87	1.87546	2.17919	1.98587			8.87	6.01783	3.74929	6.0393
	8.88	1.73516	1.92446	2.30955			8.88	6.30081	3.78398	5.63741
	8.89	2.09394	2.06337	2.24561			8.89	7.15664	4.44323	6.00146
	8.9	2.22374	1.7433	1.95968			8.9	5.98756	4.19997	5.85607
	8.91	2.01797	1.79371	2.54637			8.91	5.97793	3.50148	4.97395
	8.92	1.78671	1.63363	2.54645			8.92	6.58202	3.26779	4.38715
	8.93	2.02781	1.69826	2.33647			8.93	5.99319	1.95089	5.47
	8.94	1.82563	1.86503	2.06078			8.94	5.62311	3.34566	5.04652
	8.95	2.28539	1.85497	2.10907			8.95	5.8178	3.8063	5.45456
	8.96	1.87072	1.64681	1.72283			8.96	6.6059	3.56636	4.4613
	8.97	1.84771	1.70479	2.06669			8.97	5.99577	3.07514	7.23338
	8.98	2.27987	1.83961	2.62695			8.98	6.11801	3.58046	5.33317
	8.99	2.18525	1.9386	2.30956			8.99	6.10972	3.57285	4.5941
	9	1.80404	1.78061	2.86263			9	6.26889	3.73737	4.32523
	9.01	1.87412	2.04733	1.9634			9.01	5.41899	2.7032	4.14409
	9.02	2.56093	1.9875	2.06524			9.02	5.48289	3.55754	4.10575
	9.03	1.93204	2.01026	4.55328			9.03	5.56344	3.74689	6.70224
	9.04	1.96123	1.77998	2.33843			9.04	5.68465	3.20625	6.20813
	9.05	2.78638	1.852	2.10162			9.05	5.5701	3.43121	5.62577
	9.06	2.07892	1.81511	2.37136			9.06	5.19089	2.75593	6.33921
	9.07	2.12909	2.22976	1.98486			9.07	2.90605	3.0442	7.47219
	9.08	2.80497	1.90171	2.37526			9.08	2.97228	3.17729	7.99354
	9.09	1.88027	1.75961	1.77061			9.09	3.75243	3.88504	8.48544
	9.1	2.05846	2.1562	2.0918			9.1	3.93255	3.33739	6.2021
	9.11	2.42862	2.28239	2.60349			9.11	6.00838	3.17967	6.36375
	9.12	2.14174	1.8324	1.92687			9.12	3.46643	3.30512	4.6695
	9.13	1.95313	2.02458	1.87428			9.13	3.38244	2.98091	4.86538
	9.14	2.90219	2.00118	2.09794			9.14	4.3361	3.37167	6.20002
	9.15	2.09809	1.80704	3.16376			9.15	3.73159	3.51839	6.01958
	9.16	1.84569	1.94341	1.82152			9.16	4.71068	3.00002	5.48868
	9.17	2.05457	2.15397	2.06652			9.17	3.79631	3.25955	5.85642
	9.18	1.81454	2.93977	2.09057			9.18	4.96666	3.02408	5.35575
	9.19	3.55881	1.99227	2.78527			9.19	5.81193	3.23	6.15945
	9.2	5.04756	2.0727	2.47822			9.2	4.39974	3.30979	5.25395
	9.21	3.58786	1.70208	2.31611			9.21	3.30546	2.63998	5.74499
	9.22	3.36256	1.85612	2.71466			9.22	3.38614	2.74729	5.66619
	9.23	2.94624	1.83414	1.85636			9.23	3.90113	3.38154	5.54691
	9.24	3.86892	1.76976	2.71595			9.24	3.61943	2.16372	6.2897
	9.25	1.79645	1.78749	2.23839			9.25	2.49306	3.67989	5.27648
	9.26	1.83306	2.04687	1.71878			9.26	3.49404	2.79176	5.65552
	9.27	1.87252	1.87853	2.0412			9.27	2.26914	2.98865	6.46197
	9.28	1.78429	1.80271	2.31382			9.28	2.68454	4.09279	5.03102
	9.29	1.88296	2.13149	2.11216			9.29	3.78556	3.55138	4.31263
	9.3	1.97151	2.15245	1.89783			9.3	2.76731	3.7056	5.43668
	9.31	1.88021	2.166	1.83732			9.31	3.59393	3.5309	5.76457
	9.32	1.83201	1.88456	2.37954			9.32	3.11692	3.36259	4.29813
	9.33	1.79691	1.87757	1.82768			9.33	3.07115	3.85266	5.29781
	9.34	2.4499	2.01903	2.03133			9.34	2.4047	4.20705	4.1174
	9.35	3.38107	1.73719	2.01095			9.35	2.8513	3.91821	4.58054
	9.36	4.2056	2.05273	2.0831			9.36	2.89742	3.10304	4.99505
	9.37	2.02498	2.08828	2.52818			9.37	3.51201	2.50225	4.29534
	9.38	1.82997	1.92619	1.89558			9.38	3.09201	3.19594	4.35518
	9.39	2.5522	1.95608	2.13384			9.39	2.89854	5.94567	4.01047
	9.4	2.77247	1.96986	2.07827			9.4	2.70142	4.43372	4.28736
	9.41	2.03907	2.02094	2.04912			9.41	3.19912	5.22191	4.09139
	9.42	2.74622	1.83992	2.39092			9.42	2.87479	3.37253	5.71027
	9.43	1.94992	1.84868	1.96187			9.43	4.0371	3.01006	5.07328
	9.44	2.05968	1.90198	2.5192			9.44	2.74634	2.82578	4.53824
	9.45	1.84795	1.86554	2.09366			9.45	2.85252	3.1226	5.06615
	9.46	1.68676	2.24	1.91552			9.46	1.93014	3.50761	5.23221
	9.47	1.83972	3.09236	2.43217			9.47	2.80598	3.288	5.81812
	9.48	1.83907	2.92051	1.9328			9.48	3.502	2.47823	6.02746
	9.49	2.56807	1.85565	1.86618			9.49	3.65004	3.75085	4.86856
	9.5	2.02708	1.99886	2.28381			9.5	3.17129	3.21374	4.40231
	9.51	4.0129	2.18206	2.14915			9.51	4.63372	3.81871	4.63641
	9.52	2.31159	2.79196	1.94648			9.52	1.78893	3.64736	5.02924
	9.53	2.13696	2.48845	1.90845			9.53	4.38591	2.54948	4.30772
	9.54	2.21016	1.89994	2.20838			9.54	2.64529	3.94	4.87027
	9.55	1.92187	2.17465	2.188			9.55	3.20448	3.00468	4.04408
	9.56	2.01353	1.83855	2.33869			9.56	3.99602	3.3568	4.1151
	9.57	1.87695	1.95191	1.94908			9.57	2.8478	2.82171	4.80196
	9.58	2.73358	1.9228	1.99176			9.58	3.28619	3.09948	4.75488
	9.59	2.68121	1.77789	1.70196			9.59	2.82709	3.19317	4.63917
	9.6	2.54042	2.0998	2.61358			9.6	3.54651	3.79908	4.46946
	9.61	2.8927	2.0496	2.10091			9.61	4.06049	3.03708	6.16306
	9.62	3.26839	2.14172	2.271			9.62	2.30675	4.40539	6.01244
	9.63	2.45442	1.76034	2.03075			9.63	2.78964	2.61984	6.7032
	9.64	1.89783	1.88547	2.05716			9.64	2.32171	3.51513	5.64506
	9.65	2.44673	1.71744	2.18508			9.65	2.3926	2.72616	6.09584
	9.66	2.97608	1.8344	2.03141			9.66	2.11032	2.73678	4.37403
	9.67	2.72213	2.44292	1.93872			9.67	2.7534	3.48955	3.81257
	9.68	2.12458	1.95185	1.92318			9.68	2.44869	3.51938	5.06632
	9.69	3.05255	2.07756	2.02403			9.69	3.03325	3.65502	5.26137
	9.7	2.79603	2.38995	2.23668			9.7	2.54007	3.70305	4.17641
	9.71	2.84831	2.13153	1.82709			9.71	2.70943	3.06013	5.99124
	9.72	3.32546	2.00033	1.95101			9.72	2.45702	3.4995	5.94851
	9.73	3.09476	1.86051	1.85264			9.73	2.78376	3.46402	6.18628
	9.74	3.26088	1.93245	2.04517			9.74	2.36909	3.38989	6.14778
	9.75	3.34473	1.92752	1.84972			9.75	3.12261	3.34125	6.17536
	9.76	3.64619	1.92384	1.82544			9.76	1.89095	3.2708	4.01641
	9.77	2.29839	2.19555	1.94601			9.77	2.4988	3.7134	5.56051
	9.78	2.22315	1.7777	2.2389			9.78	2.91192	2.75512	4.1806
	9.79	2.33615	1.77276	1.85663			9.79	2.61529	3.07154	4.32441
	9.8	2.49101	1.91203	2.18247			9.8	2.64432	3.44775	5.19466
	9.81	2.87742	2.29414	1.81039			9.81	2.75488	3.80614	6.52428
	9.82	1.95823	1.86347	2.12405			9.82	4.01712	3.74439	6.33911
	9.83	1.93605	1.735	2.10607			9.83	3.28422	3.17457	5.41091
	9.84	3.2326	1.81881	2.43508			9.84	2.98463	3.12866	4.15068
	9.85	2.48404	1.77718	2.94862			9.85	2.70313	3.88131	4.8449
	9.86	2.65519	1.72417	2.31808			9.86	2.0187	3.58735	4.56938
	9.87	2.52544	1.66583	2.10309			9.87	2.59132	3.12563	4.64351
	9.88	3.03708	1.82702	2.39974			9.88	1.76998	3.46641	4.9031
	9.89	2.5341	2.05435	2.45403			9.89	1.7703	3.43246	5.56233
	9.9	2.33586	3.72493	2.06768			9.9	2.49884	3.02657	5.40794
	9.91	2.22442	1.99593	2.00468			9.91	3.60012	4.212	5.93142
	9.92	2.46347	2.02985	1.84396			9.92	2.71756	3.45276	5.20137
	9.93	2.48114	2.16448	1.89777			9.93	3.19751	3.30594	6.85696
	9.94	2.70934	2.72081	2.35484			9.94	2.34357	3.32331	5.95661
	9.95	2.96509	2.1118	1.75414			9.95	2.77946	3.5616	5.7924
	9.96	3.31862	1.95878	1.90913			9.96	1.90513	2.81711	6.10331
	9.97	3.28658	1.85496	1.92168			9.97	2.33691	3.1681	5.02572
	9.98	2.53724	2.02618	1.72697			9.98	2.12126	3.12133	7.12204
	9.99	3.57447	1.96132	2.534			9.99	2.47951	2.821	5.62043
	10	2.74605	2.56879	2.1174			10	3.29525	2.89086	5.99627
	10.01	3.53095	2.09145	2.28817			10.01	2.16449	2.92782	5.45597
	10.02	3.10573	1.92698	2.37764			10.02	2.16637	3.94141	5.52569
	10.03	2.84071	2.55558	1.84888			10.03	3.01534	6.62661	6.34193
	10.04	3.01729	1.86477	2.05649			10.04	2.21918	5.60094	5.93102
	10.05	3.07077	1.86933	2.51016			10.05	2.34362	5.70829	6.33599
	10.06	2.18987	1.85319	2.33318			10.06	2.80747	5.94885	6.54477
	10.07	3.1885	1.70804	2.81879			10.07	2.6397	5.43676	6.33885
	10.08	1.85136	2.04683	2.33892			10.08	1.93389	5.76627	6.71135
	10.09	1.95004	2.09875	2.04397			10.09	3.1118	5.58896	5.39354
	10.1	2.27917	2.11652	2.49895			10.1	2.37474	6.05155	6.73583
	10.11	2.74139	2.69272	1.97618			10.11	3.45174	6.04397	5.94215
	10.12	2.12613	2.65624	2.18697			10.12	2.69096	5.55128	6.98907
	10.13	2.65884	2.09925	2.08863			10.13	2.51006	5.65709	5.63079
	10.14	2.74785	2.2344	2.0406			10.14	2.2405	5.33343	5.28674
	10.15	1.89373	1.74839	2.54793			10.15	2.41257	5.72894	5.94814
	10.16	2.68658	2.14476	2.50384			10.16	1.76905	5.65699	6.92785
	10.17	2.46144	1.79749	2.45385			10.17	2.6309	5.97326	6.99054
	10.18	2.22167	1.86179	2.04562			10.18	2.65202	5.80112	6.11252
	10.19	2.55138	1.80323	2.24502			10.19	2.44993	5.72642	5.07407
	10.2	1.63377	2.05429	2.79313			10.2	2.38978	5.51679	5.45475
	10.21	1.71566	2.16133	2.6628			10.21	1.79681	6.00573	6.12511
	10.22	2.06722	2.23232	2.49047			10.22	2.63547	5.93326	5.37493
	10.23	3.02847	2.3616	2.50137			10.23	3.21528	6.50538	6.42574
	10.24	2.3919	2.26949	2.17757			10.24	2.17288	5.41112	6.59986
	10.25	2.99791	2.25179	2.92562			10.25	1.96057	5.30531	5.98125
	10.26	2.3647	1.84412	2.48664			10.26	2.9023	5.5542	7.51179
	10.27	2.10068	2.0509	1.8213			10.27	3.10886	6.11525	5.57279
	10.28	3.18272	2.06519	2.16061			10.28	4.39457	5.33471	7.36423
	10.29	2.34593	1.98298	2.12936			10.29	2.80401	5.32147	5.89021
	10.3	1.88858	1.78233	2.42828			10.3	2.81488	4.89604	5.89417
	10.31	1.72761	1.9231	1.89331			10.31	2.84854	5.80539	5.80408
	10.32	2.7768	1.66962	2.06514			10.32	3.04584	6.32978	6.00339
	10.33	2.26699	2.44909	2.24684			10.33	2.5404	6.7825	5.50988
	10.34	2.32617	2.52624	2.17527			10.34	3.38074	5.88458	6.34804
	10.35	2.51618	2.04262	2.33834			10.35	3.15722	5.09781	6.37187
	10.36	2.18241	1.77145	2.04752			10.36	2.97636	5.53364	6.00355
	10.37	2.15521	2.33617	2.05824			10.37	2.40889	5.03704	5.32949
	10.38	3.01926	2.10832	2.7959			10.38	3.41118	5.96054	6.29758
	10.39	3.42496	2.22083	1.7994			10.39	2.92206	5.4877	5.50022
	10.4	2.46004	1.98499	2.04573			10.4	2.49459	6.20622	5.08289
	10.41	2.08912	1.91498	2.16768			10.41	2.97973	5.66696	5.61686
	10.42	1.95152	1.84806	2.81147			10.42	2.9007	6.45925	5.62474
	10.43	2.63154	1.73314	2.61804			10.43	3.55978	6.02638	5.93861
	10.44	3.16768	1.97726	1.97447			10.44	2.52977	6.09657	5.53064
	10.45	2.70319	1.78562	2.55969			10.45	3.08365	5.89095	5.93314
	10.46	2.65065	1.86759	1.84495			10.46	2.07745	5.08187	6.02022
	10.47	2.16253	1.98892	2.32713			10.47	2.12853	5.77346	6.60877
	10.48	2.47079	1.81282	2.07289			10.48	2.84495	5.72099	5.73225
	10.49	1.76063	2.46262	2.78561			10.49	1.99675	6.01072	5.64997
	10.5	2.83248	1.74107	2.32408			10.5	3.12275	6.26836	5.91633
	10.51	2.94653	1.85849	2.29152			10.51	1.91318	5.97574	5.39323
	10.52	2.69768	2.24352	1.88375			10.52	1.8551	5.74035	5.83889
	10.53	2.80679	1.98485	1.85076			10.53	1.78456	6.37491	6.20018
	10.54	2.55299	2.26833	2.14513			10.54	2.86174	5.982	5.64608
	10.55	1.75288	1.66727	1.83404			10.55	2.86927	5.75478	6.78078
	10.56	2.13102	1.82277	2.02513			10.56	2.62918	5.58295	7.30411
	10.57	2.22358	1.86989	1.77777			10.57	3.57601	5.25901	7.27208
	10.58	2.0786	1.82431	2.02706			10.58	2.35979	5.67435	5.64521
	10.59	2.87408	2.01049	2.05807			10.59	1.97061	5.12516	5.79446
	10.6	3.68481	1.71833	1.82125			10.6	2.99197	6.63696	5.66458
	10.61	3.95545	2.32611	2.05758			10.61	2.65834	5.90201	7.50861
	10.62	2.67791	1.83802	2.25476			10.62	2.85258	6.40195	5.18854
	10.63	1.92692	1.7372	2.81456			10.63	3.46052	6.50915	4.64347
	10.64	1.73446	1.83954	2.71189			10.64	1.92345	5.86465	4.43976
	10.65	2.16583	2.67051	2.177			10.65	1.96477	6.37416	5.99337
	10.66	1.92353	2.28382	2.0791			10.66	1.80686	5.49249	5.1899
	10.67	2.19577	2.08962	2.30673			10.67	2.95746	5.6003	4.3023
	10.68	2.80627	1.98122	2.32557			10.68	3.35894	5.96418	5.07888
	10.69	2.26551	2.04835	2.3667			10.69	2.98383	6.61898	4.29436
	10.7	2.32868	1.87097	2.5836			10.7	3.13708	6.30387	4.5584
	10.71	2.3519	1.93182	1.98747			10.71	3.05937	6.31323	4.89005
	10.72	1.90686	2.01174	2.34046			10.72	2.99523	6.37468	4.50049
	10.73	2.25529	2.09332	2.47038			10.73	3.52478	5.82977	4.89471
	10.74	1.95764	1.75756	2.88367			10.74	2.10212	6.09183	6.11463
	10.75	2.22627	1.77875	2.40463			10.75	2.83109	5.32271	6.5289
	10.76	1.88633	2.01426	2.21069			10.76	2.15634	5.86824	5.50313
	10.77	2.46789	1.88	1.74742			10.77	2.50421	6.00072	6.7585
	10.78	2.1478	2.13123	1.83108			10.78	2.60987	6.58466	6.41506
	10.79	2.03108	1.99971	2.08115			10.79	2.17538	6.11412	4.82151
	10.8	2.14779	1.81713	2.81851			10.8	3.85888	6.21874	5.42235
	10.81	1.94907	1.8323	2.05399			10.81	3.12427	5.67605	5.63981
	10.82	2.21515	2.1169	2.54174			10.82	3.34937	5.67534	4.14918
	10.83	2.18484	2.14039	2.44956			10.83	2.90944	5.47578	4.3559
	10.84	2.08912	1.78294	1.93078			10.84	2.48132	5.66147	4.48733
	10.85	1.94959	1.77616	2.0594			10.85	1.87191	5.85493	6.07821
	10.86	1.86292	1.95012	2.04228			10.86	2.35739	5.50405	5.88838
	10.87	1.99537	1.78239	2.48355			10.87	3.13223	5.61041	6.28145
	10.88	1.8415	1.7409	2.38821			10.88	1.90804	5.67095	6.66611
	10.89	2.1912	1.99901	1.76245			10.89	2.40556	5.67846	6.54808
	10.9	2.15276	1.79546	2.09606			10.9	2.75291	5.22557	6.52737
	10.91	2.0595	1.71205	1.98796			10.91	2.80179	6.04124	5.62782
	10.92	2.03	1.76239	1.82091			10.92	2.34744	6.10227	4.89524
	10.93	2.66849	1.74886	1.97803			10.93	3.0953	5.21816	4.25181
	10.94	1.79343	1.89723	1.88757			10.94	2.84937	5.54666	4.48129
	10.95	2.92069	1.83395	2.23309			10.95	2.58563	5.08621	4.96882
	10.96	1.85201	1.79157	1.8759			10.96	3.55964	4.91805	4.82236
	10.97	2.04278	2.14228	2.19201			10.97	2.78049	6.10509	5.58414
	10.98	2.23198	1.81223	1.85264			10.98	2.93837	6.97574	4.43137
	10.99	1.99246	1.79763	1.72049			10.99	3.13882	5.81349	6.29059
	11	2.16534	2.13105	1.94889			11	3.06475	6.17733	3.8742
	11.01	2.3021	1.83147	1.88125			11.01	2.89616	5.92793	4.36789
	11.02	1.79783	1.7984	2.50515			11.02	3.0662	6.9546	3.66308
	11.03	2.17961	2.0278	2.24449			11.03	3.49985	5.98838	4.40925
	11.04	1.80541	1.88464	2.4471			11.04	2.32832	6.22741	4.22897
	11.05	1.84488	2.54752	2.02364			11.05	3.35397	5.92618	4.34451
	11.06	1.90917	1.89427	2.31729			11.06	2.83062	5.63029	5.22355
	11.07	2.71727	1.80245	2.67104			11.07	3.00457	6.75672	5.30708
	11.08	1.84696	1.83284	1.95499			11.08	3.14856	5.50291	4.03186
	11.09	2.08138	1.92247	2.05084			11.09	2.54382	6.77435	4.62721
	11.1	2.42288	1.99445	2.56007			11.1	3.46276	6.02669	5.25674
	11.11	1.94856	1.74025	1.80077			11.11	3.07677	5.97395	4.6067
	11.12	2.55678	2.18634	2.39439			11.12	2.42023	6.02045	4.65895
	11.13	1.82109	1.83439	2.02815			11.13	2.53982	5.78688	4.47589
	11.14	2.28595	2.05858	2.21187			11.14	1.80707	4.96166	4.63366
	11.15	2.44839	2.31788	2.00168			11.15	1.80112	4.87524	4.68811
	11.16	2.46078	2.00661	1.92282			11.16	2.23372	6.86482	4.71327
	11.17	2.22832	1.82346	2.3323			11.17	1.95096	6.78644	4.45205
	11.18	2.09357	2.46352	1.97832			11.18	1.8732	6.00796	4.45282
	11.19	2.0274	1.75462	2.4896			11.19	2.47678	4.94505	5.14545
	11.2	3.86319	2.14601	3.50964			11.2	2.89114	6.05496	4.1885
	11.21	1.79894	1.80707	2.69151			11.21	2.19337	5.71463	4.69435
	11.22	2.34897	1.73546	3.19828			11.22	1.75924	5.67911	4.48219
	11.23	1.8432	1.90179	2.38646			11.23	3.34511	7.01918	5.86127
	11.24	1.96182	2.10475	2.88114			11.24	2.87721	6.12713	4.44078
	11.25	2.19471	1.78665	2.21926			11.25	2.85587	5.65186	4.25229
	11.26	1.85945	1.92304	2.01408			11.26	2.39218	5.67489	5.68082
	11.27	1.82581	1.94526	2.02716			11.27	2.71454	6.77475	4.65698
	11.28	2.88894	1.73107	1.70523			11.28	2.40953	6.2831	4.25286
	11.29	1.96975	1.71273	1.97724			11.29	4.04531	6.67905	4.5539
	11.3	2.55782	1.83349	2.17116			11.3	2.8056	6.24341	4.59002
	11.31	1.95798	1.76126	2.31431			11.31	2.98788	6.45576	5.94179
	11.32	1.96973	2.00554	2.04028			11.32	2.88546	5.95147	5.67357
	11.33	1.80533	1.90953	2.00937			11.33	3.01167	5.73743	5.63962
	11.34	1.88217	2.25772	2.21144			11.34	3.18659	5.8262	5.01683
	11.35	2.28704	1.74114	1.96309			11.35	2.844	6.60157	4.14931
	11.36	1.79026	2.37775	2.36043			11.36	2.49343	5.58726	5.05736
	11.37	1.89322	1.96264	2.33399			11.37	2.82719	5.39525	5.10066
	11.38	2.50319	2.10749	1.84987			11.38	2.8987	6.04103	6.25522
	11.39	2.28835	1.8403	3.35933			11.39	3.51986	5.63099	4.2999
	11.4	2.76278	2.25311	1.75263			11.4	2.91463	5.88437	4.7468
	11.41	2.17204	1.9694	2.10365			11.41	2.29101	5.62657	4.22085
	11.42	2.54751	1.9432	2.11377			11.42	3.44597	5.60449	4.4414
	11.43	1.73843	1.93873	2.42388			11.43	2.39884	6.90119	4.41438
	11.44	2.52565	1.99068	2.09534			11.44	3.33864	5.92197	4.25229
	11.45	2.17095	1.96779	3.43591			11.45	3.11097	5.38777	4.36434
	11.46	2.29407	1.7533	1.81471			11.46	2.86383	5.94629	4.75685
	11.47	2.00697	2.29683	2.19835			11.47	2.45123	7.61499	5.08841
	11.48	1.737	2.08651	2.00515			11.48	2.5227	6.60683	4.19208
	11.49	2.29303	2.06775	2.05636			11.49	2.57868	7.83104	5.59547
	11.5	1.90409	2.34106	2.05362			11.5	3.20807	7.668	4.30058
	11.51	2.80068	1.79989	2.4948			11.51	3.87069	5.9892	5.05403
	11.52	2.35316	1.89367	1.70819			11.52	3.15995	6.62016	4.48216
	11.53	2.06351	2.29827	2.00837			11.53	3.0966	5.92586	6.1495
	11.54	2.54155	1.95511	1.70105			11.54	3.61915	6.19738	4.43296
	11.55	2.67025	1.77783	1.91307			11.55	3.24913	5.92038	4.71452
	11.56	1.90745	1.6665	1.78041			11.56	2.91727	6.39721	4.17865
	11.57	1.67948	1.67982	1.91069			11.57	3.01391	5.61215	4.32666
	11.58	2.52305	1.7732	1.83503			11.58	3.56157	5.24897	4.99635
	11.59	1.87978	2.8568	1.76485			11.59	2.52367	5.46631	4.46033
	11.6	2.41765	2.02754	1.91335			11.6	2.92569	6.47699	4.38222
	11.61	2.33844	2.16516	1.80152			11.61	1.97968	5.90576	4.89044
	11.62	1.76904	1.92135	2.6542			11.62	2.5204	5.75179	4.64578
	11.63	2.06864	2.08942	2.82141			11.63	2.90546	6.08935	5.08815
	11.64	1.77985	2.0333	1.90278			11.64	2.2053	7.01877	5.49952
	11.65	2.09787	1.81861	2.19511			11.65	2.90433	7.2686	4.40713
	11.66	2.07516	1.9575	1.99806			11.66	2.57917	7.23246	4.53535
	11.67	2.00537	2.10008	2.28939			11.67	2.88865	5.55758	4.2695
	11.68	2.33939	1.8497	1.85286			11.68	3.99187	6.34581	4.38972
	11.69	1.72387	1.96771	2.19666			11.69	3.27591	5.06375	4.59342
	11.7	1.71337	1.86273	1.71751			11.7	2.54792	5.56087	4.45507
	11.71	1.94412	2.30084	2.15109			11.71	3.77982	5.94693	4.07861
	11.72	1.81365	1.74917	2.16505			11.72	3.08624	6.11664	4.4452
	11.73	1.74852	2.26401	1.93942			11.73	2.6636	6.24505	5.03203
	11.74	1.81711	1.7212	1.94711			11.74	2.96419	6.44463	3.98813
	11.75	2.23034	2.06973	1.88707			11.75	2.18439	6.34439	5.16608
	11.76	2.11319	2.10513	2.35839			11.76	3.0513	6.96419	4.17609
	11.77	2.10361	2.19043	2.03111			11.77	3.1117	7.51833	4.05068
	11.78	1.93393	2.09206	2.38705			11.78	2.92616	4.77161	4.77334
	11.79	2.02656	1.89259	1.67268			11.79	3.4757	5.67304	4.74416
	11.8	2.09058	2.66332	2.15911			11.8	3.69443	5.17153	6.38872
	11.81	1.95937	2.18463	2.1042			11.81	3.75895	6.06637	5.71399
	11.82	2.09279	2.06914	2.22346			11.82	2.80493	6.05746	7.65001
	11.83	2.15579	1.70803	1.91826			11.83	1.98671	5.66723	6.07191
	11.84	1.81708	2.39598	1.84507			11.84	2.7766	5.8686	7.46826
	11.85	1.92237	2.85744	1.9858			11.85	3.0129	5.67524	8.30645
	11.86	2.44602	2.48202	2.80805			11.86	3.50694	6.3598	6.49368
	11.87	2.235	1.96646	2.72069			11.87	3.0917	5.69859	7.25737
	11.88	1.85585	2.25962	3.46505			11.88	2.76752	5.76382	5.58367
	11.89	2.07583	1.77976	2.15454			11.89	2.61727	5.8751	5.14319
	11.9	2.41298	2.43061	1.86372			11.9	3.56666	5.70864	3.76273
	11.91	2.43847	2.76638	2.58402			11.91	2.85216	5.56659	4.63501
	11.92	1.80649	1.80425	2.38132			11.92	3.14467	5.66548	4.03546
	11.93	2.21386	1.81881	2.63193			11.93	3.01578	5.71582	3.84896
	11.94	2.00238	2.17522	2.1631			11.94	2.6093	6.85713	3.92368
	11.95	1.84107	2.16699	2.62386			11.95	2.68116	6.13974	3.86377
	11.96	2.12171	2.08846	2.53533			11.96	2.17178	5.92477	5.29757
	11.97	2.44253	3.17687	2.26488			11.97	2.22512	5.25104	4.53831
	11.98	1.68935	1.9948	1.94272			11.98	2.91168	5.79183	4.17982
	11.99	2.39493	2.41594	1.91108			11.99	3.03069	5.54085	4.59144
	12	2.45564	1.92426	1.74689			12	3.55406	5.51673	4.88018
	12.01	1.8902	2.46274	2.09792			12.01	3.43029	6.38659	4.33226
	12.02	1.76712	2.08203	2.25202			12.02	2.81271	6.094	4.15623
	12.03	2.85549	1.8161	2.69745			12.03	3.08475	4.41767	4.48984
	12.04	1.90763	1.93467	2.42848			12.04	2.68551	5.56474	4.05308
	12.05	2.68051	2.25886	2.14052			12.05	2.82019	5.27709	4.56784
	12.06	1.79977	2.37436	2.06739			12.06	2.45632	6.26658	4.0258
	12.07	1.77392	2.16116	2.20807			12.07	3.35948	5.41038	4.59546
	12.08	2.30637	1.89262	2.11819			12.08	3.04412	5.24253	4.38326
	12.09	2.17726	2.17132	1.7878			12.09	2.94933	5.8682	4.52196
	12.1	1.75803	3.09446	2.38248			12.1	3.05706	5.57803	4.40022
	12.11	1.80909	1.98358	1.84719			12.11	2.31185	7.52999	4.40273
	12.12	1.84423	2.09767	2.94072			12.12	2.99715	4.96908	4.2399
	12.13	1.78734	2.02926	2.06278			12.13	2.72364	5.11351	4.21334
	12.14	1.97123	2.19181	1.83766			12.14	1.97377	6.39793	4.28931
	12.15	2.6492	1.94777	2.94501			12.15	2.62205	5.40394	2.99557
	12.16	1.86357	1.74584	2.57581			12.16	2.01514	5.9293	5.03618
	12.17	1.87738	2.732	2.31485			12.17	2.16884	5.56648	4.74622
	12.18	1.99047	1.95973	2.98858			12.18	2.0893	6.09798	4.2041
	12.19	1.83952	1.8792	2.21387			12.19	2.34959	5.91163	3.93519
	12.2	2.06953	1.671	1.83115			12.2	3.91997	5.89662	5.18816
	12.21	2.04802	1.85555	2.40712			12.21	2.88884	5.90512	4.80926
	12.22	2.23989	1.7129	2.62626			12.22	2.44974	6.05911	6.02928
	12.23	1.61606	1.93377	2.45244			12.23	1.93587	6.25473	5.45542
	12.24	1.8779	2.35935	1.81245			12.24	2.69086	6.85555	6.0371
	12.25	1.68939	2.31411	1.8561			12.25	3.0811	6.63871	7.39776
	12.26	2.49738	2.37003	2.67026			12.26	3.48044	6.22282	7.48923
	12.27	2.06819	2.59104	2.42011			12.27	3.52674	7.36069	6.30603
	12.28	2.44564	1.93991	2.92855			12.28	2.90122	5.73109	6.2951
	12.29	1.84162	2.05928	2.39295			12.29	2.97699	6.36235	6.19332
	12.3	1.91172	1.75182	2.32122			12.3	3.19137	6.75832	5.87627
	12.31	1.96536	1.9487	2.55417			12.31	2.82255	6.27155	5.61456
	12.32	2.0413	1.84907	2.55802			12.32	3.46364	5.56995	5.09038
	12.33	1.75496	1.87296	2.8458			12.33	2.94295	7.66294	5.25845
	12.34	1.88994	2.1708	2.08775			12.34	2.748	5.93576	5.32767
	12.35	1.78974	2.09358	2.24582			12.35	2.0459	6.07053	6.97456
	12.36	2.45762	1.92738	1.91393			12.36	3.37539	5.88411	7.1695
	12.37	2.50439	2.88122	1.98388			12.37	2.50729	6.0183	6.36432
	12.38	2.25628	2.19882	2.54733			12.38	3.57726	5.80941	5.33094
	12.39	2.33378	1.9629	2.28796			12.39	2.88966	6.61612	5.45016
	12.4	2.28793	1.99936	2.58805			12.4	2.50789	5.71911	5.77433
	12.41	1.9514	2.28921	2.24257			12.41	2.26152	6.552	5.01529
	12.42	1.91338	1.93299	1.89569			12.42	1.82097	7.4709	4.59074
	12.43	2.16876	1.93866	2.13731			12.43	2.10649	7.87	4.85758
	12.44	2.05966	2.39688	1.83622			12.44	2.02816	7.1719	5.53631
	12.45	2.10107	2.10402	2.03803			12.45	1.85853	6.65027	4.23382
	12.46	2.52022	2.49402	2.94997			12.46	1.74576	6.43294	4.22059
	12.47	1.77667	1.78169	1.87969			12.47	2.87977	6.31134	3.71451
	12.48	1.75446	1.95104	2.34693			12.48	1.97768	6.45071	3.70862
	12.49	2.1876	2.2552	1.74176			12.49	2.0472	7.19205	3.98083
	12.5	2.2222	2.03899	1.87182			12.5	2.20777	5.80057	5.18874
	12.51	2.15067	2.20958	2.00006			12.51	1.93926	6.16274	5.19135
	12.52	1.78405	3.29263	1.8959			12.52	4.63866	6.98956	4.42743
	12.53	1.89556	1.89685	1.82407			12.53	4.18875	6.2773	4.78362
	12.54	2.06841	1.85095	2.10714			12.54	3.39302	5.66825	4.67227
	12.55	2.03593	2.52753	2.0055			12.55	5.82583	5.63655	4.28898
	12.56	2.72086	1.85341	2.01761			12.56	5.37978	6.55076	3.29395
	12.57	2.12855	1.78564	1.84958			12.57	4.43407	5.90094	4.48772
	12.58	2.31917	2.15274	1.74243			12.58	5.65323	6.66442	4.04912
	12.59	2.10259	1.81612	1.78435			12.59	4.02578	7.77383	4.3738
	12.6	2.14746	2.10825	2.08587			12.6	5.01991	7.43098	4.41776
	12.61	1.84089	2.83037	2.67878			12.61	5.6459	7.1386	4.29821
	12.62	2.01081	2.78267	1.90415			12.62	6.18052	6.18329	4.5227
	12.63	1.77321	1.81097	2.24722			12.63	4.42347	6.19436	4.06888
	12.64	2.45955	1.66877	2.16525			12.64	6.07839	6.22766	3.96746
	12.65	2.39926	1.82882	1.95135			12.65	5.27834	5.91025	3.62619
	12.66	1.8439	2.0575	2.70688			12.66	6.02419	5.87555	4.14814
	12.67	2.21005	2.05427	1.93162			12.67	5.4706	5.82643	3.60481
	12.68	2.03276	2.11642	2.37734			12.68	5.30381	5.65038	3.1465
	12.69	1.97869	2.13404	2.33218			12.69	5.34415	5.28888	3.71027
	12.7	2.25275	2.00476	1.95114			12.7	3.51686	6.45374	3.86516
	12.71	1.91238	2.26488	2.31878			12.71	4.92412	7.26499	6.27748
	12.72	2.07271	2.27705	2.09525			12.72	3.8694	5.88619	5.57305
	12.73	2.71536	2.02967	2.03369			12.73	3.73612	6.02629	4.86186
	12.74	2.90093	1.91592	1.82208			12.74	5.82257	6.67266	4.19291
	12.75	2.27443	1.79311	1.88853			12.75	3.95729	6.03232	4.33854
	12.76	1.95287	2.05211	2.4521			12.76	3.87838	5.99852	3.81389
	12.77	2.18412	2.01803	2.6658			12.77	5.86981	5.17347	4.50242
	12.78	2.47952	2.9477	2.11667			12.78	4.44377	6.19571	4.35247
	12.79	2.00733	2.48684	2.2995			12.79	4.92524	6.6238	4.40036
	12.8	1.97719	2.29036	2.58819			12.8	4.54135	6.69883	4.69863
	12.81	1.9346	2.69417	2.38348			12.81	3.62115	6.81357	4.40833
	12.82	2.11223	2.80658	2.44619			12.82	5.28574	7.24832	3.65486
	12.83	2.66442	1.96783	2.20318			12.83	5.53349	5.95285	3.60255
	12.84	2.63976	2.3179	2.38053			12.84	4.33589	6.72347	4.01577
	12.85	2.39267	1.7137	2.20476			12.85	5.40359	6.5844	4.74998
	12.86	2.35359	1.8983	2.58339			12.86	5.62285	5.4735	4.35198
	12.87	2.46209	2.51103	2.44892			12.87	5.21658	5.5334	4.69682
	12.88	1.95037	2.05329	2.43159			12.88	4.90946	5.82838	4.49753
	12.89	2.15189	1.7825	1.89872			12.89	5.68334	6.08927	4.21501
	12.9	2.08406	2.2822	1.91345			12.9	4.99426	5.94804	4.5353
	12.91	1.93847	1.79998	2.08477			12.91	6.36635	5.29239	4.5396
	12.92	1.83762	2.49134	1.81593			12.92	3.41837	5.86581	5.39521
	12.93	2.28426	1.86218	1.78863			12.93	4.09496	5.73284	4.70873
	12.94	2.24635	1.92712	2.17394			12.94	6.55379	5.92863	4.99325
	12.95	2.44111	1.92563	2.33617			12.95	6.89056	6.17304	4.3548
	12.96	2.49881	2.72415	2.04433			12.96	5.35735	5.68955	4.39817
	12.97	2.39772	1.91802	1.85513			12.97	6.90157	5.58921	4.6213
	12.98	2.00104	2.05927	2.71755			12.98	6.51803	5.83044	4.03741
	12.99	2.5435	1.81862	2.88731			12.99	5.15937	5.82716	4.54033
	13	2.07542	2.0769	2.19701			13	5.95373	5.67218	4.45952
	13.01	2.62565	1.84518	2.47179			13.01	4.40192	5.95548	4.36189
	13.02	1.98753	1.71726	1.8077			13.02	4.18623	6.03784	4.31198
	13.03	2.66682	1.9548	1.9227			13.03	4.89859	5.87672	4.35981
	13.04	2.00738	2.11423	1.99853			13.04	5.91518	5.87273	4.01233
	13.05	2.68211	2.0536	1.93349			13.05	5.41103	6.034	4.31206
	13.06	2.05898	1.86747	1.86309			13.06	4.76649	5.40537	3.9509
	13.07	2.25164	2.55178	2.07385			13.07	5.96019	5.58289	4.51521
	13.08	2.59814	3.00577	2.16796			13.08	4.39913	6.02819	4.26879
	13.09	2.2819	2.49961	2.02517			13.09	5.12182	5.54905	4.27136
	13.1	2.0269	2.28238	1.74766			13.1	5.73704	6.0905	4.19937
	13.11	2.31719	2.29371	1.86851			13.11	5.47296	5.48553	4.58581
	13.12	2.06374	1.88384	5.49739			13.12	5.26212	6.42927	4.67382
	13.13	1.9691	1.83226	6.51165			13.13	5.62746	5.73366	3.50147
	13.14	2.39522	1.71199	6.74459			13.14	5.37387	5.49908	3.96276
	13.15	2.38315	1.89434	5.27393			13.15	6.90686	5.22443	4.60851
	13.16	2.38402	1.85125	5.69597			13.16	4.34116	5.48721	3.87614
	13.17	2.26998	2.27627	4.89701			13.17	5.46441	5.79692	4.49287
	13.18	1.86358	1.85987	5.18133			13.18	6.98248	4.99985	4.05876
	13.19	2.97476	2.06055	5.84242			13.19	5.26125	5.87196	4.87354
	13.2	2.85061	2.48541	6.28528			13.2	5.96642	5.91702	3.80825
	13.21	2.88841	1.98469	7.38841			13.21	5.3113	5.54614	4.11685
	13.22	1.85183	1.7909	4.84256			13.22	5.41037	5.23285	4.45095
	13.23	2.27499	1.91356	5.57906			13.23	5.5109	5.53929	4.00404
	13.24	1.92739	1.92408	5.86713			13.24	5.92763	5.40461	4.46436
	13.25	1.88132	1.87024	3.55889			13.25	4.76497	5.93326	4.20413
	13.26	2.1093	1.79145	4.1417			13.26	4.99537	5.56602	4.12973
	13.27	2.03682	1.9565	5.64528			13.27	5.18208	5.8275	4.51619
	13.28	2.05323	2.06887	4.98476			13.28	5.31029	5.39724	3.91678
	13.29	2.80256	2.88401	6.07108			13.29	3.88714	5.58724	4.67479
	13.3	1.99873	1.8977	6.22962			13.3	5.31786	5.69132	4.43961
	13.31	1.97851	1.89989	6.07503			13.31	4.3138	5.88786	4.49317
	13.32	1.90237	2.8901	5.89034			13.32	4.78103	5.73128	3.69429
	13.33	2.0363	1.99209	5.36192			13.33	4.48102	5.29404	4.06912
	13.34	1.86305	2.02681	4.32645			13.34	4.62775	5.77665	4.43493
	13.35	1.80804	1.80349	4.01516			13.35	5.20547	5.87532	4.26157
	13.36	2.3767	2.18445	4.11757			13.36	5.61522	5.45526	4.28725
	13.37	2.2439	2.02636	3.96307			13.37	5.68271	5.59952	4.05053
	13.38	2.71698	1.89852	4.71483			13.38	4.92575	5.35714	3.96207
	13.39	1.97559	1.88562	3.86653			13.39	5.62083	5.82488	4.26347
	13.4	2.39628	3.14288	3.41672			13.4	4.81929	6.45464	4.74381
	13.41	2.1738	3.67652	3.95254			13.41	5.97681	5.67212	3.8785
	13.42	1.94742	1.86279	4.96785			13.42	5.16611	5.8514	4.07322
	13.43	2.50652	2.16723	4.548			13.43	5.41699	5.74497	4.30648
	13.44	2.24486	1.85459	4.24734			13.44	5.81029	5.52403	4.65897
	13.45	2.58677	1.76783	4.1935			13.45	5.20162	6.34972	4.29352
	13.46	2.25391	1.81036	3.84807			13.46	4.81013	5.74313	4.65606
	13.47	2.26791	1.99986	3.40697			13.47	5.45643	5.99638	4.39598
	13.48	1.97633	1.88175	4.36444			13.48	5.69194	5.39958	4.69371
	13.49	2.67856	2.30538	4.46773			13.49	4.60056	5.48674	4.72051
	13.5	1.85983	2.37601	3.64673			13.5	6.66126	5.70095	4.2516
	13.51	1.85138	2.10046	4.06234			13.51	6.35184	6.60594	4.25268
	13.52	1.80849	2.25237	3.59372			13.52	4.61362	5.49601	3.84637
	13.53	1.88533	2.07754	3.89023			13.53	4.58428	5.34057	3.94307
	13.54	1.93351	2.0771	4.08048			13.54	4.74971	5.77165	4.13229
	13.55	1.62629	1.85181	4.93921			13.55	4.22899	5.21394	4.21138
	13.56	2.54946	1.61928	4.27769			13.56	4.84834	5.49057	4.26728
	13.57	1.87602	1.86176	4.4827			13.57	6.09505	5.77294	5.27158
	13.58	2.53303	2.54551	3.83854			13.58	5.09131	5.63406	5.4159
	13.59	2.20191	1.99557	3.79474			13.59	6.18454	5.45335	4.33712
	13.6	2.10661	1.96314	4.13445			13.6	9.89809	5.62259	3.98141
	13.61	2.75505	2.53782	3.71561			13.61	8.80366	5.8509	5.93593
	13.62	2.56925	1.8657	4.92167			13.62	9.31872	6.11195	6.2585
	13.63	2.20027	2.33235	4.73165			13.63	10.9643	4.96573	6.12741
	13.64	1.89121	2.05794	6.08906			13.64	9.27192	5.50752	5.15769
	13.65	1.91021	2.26188	5.2091			13.65	8.99729	5.48189	5.04107
	13.66	2.33706	2.04018	5.16831			13.66	6.91212	5.74593	5.48391
	13.67	1.86426	1.82547	5.02761			13.67	9.69991	5.33494	5.90123
	13.68	2.89987	2.03459	5.20078			13.68	9.55187	5.60515	6.33177
	13.69	1.97322	2.26766	4.52098			13.69	10.6279	5.88604	6.51539
	13.7	2.00651	1.90899	3.39812			13.7	8.51995	5.47724	6.53686
	13.71	2.00271	2.04239	5.00306			13.71	7.97499	5.72878	5.25574
	13.72	1.81421	1.98064	5.00191			13.72	10.6194	5.24191	6.76249
	13.73	1.71981	2.1235	3.91217			13.73	9.92295	5.73653	7.73597
	13.74	1.85489	2.20095	3.53732			13.74	11.7261	5.741	7.54805
	13.75	1.83557	1.98871	4.23432			13.75	11.2095	6.20689	8.41282
	13.76	1.77729	2.03099	5.19667			13.76	10.5797	5.78616	7.13752
	13.77	1.75377	1.72814	3.95597			13.77	10.2937	5.73666	8.23588
	13.78	2.07432	3.08184	3.97993			13.78	10.1073	6.32351	8.38977
	13.79	1.81757	1.85072	5.96822			13.79	9.99525	5.67374	7.0773
	13.8	2.21838	2.24591	4.46024			13.8	10.0256	5.67586	7.62708
	13.81	2.26708	1.70555	5.67878			13.81	9.78118	5.40541	5.19066
	13.82	1.86067	2.21596	3.88716			13.82	9.13928	5.55258	5.24984
	13.83	1.71741	1.71997	4.21683			13.83	11.2256	5.79027	5.4308
	13.84	2.52187	1.87455	3.96343			13.84	11.8127	5.69354	5.50411
	13.85	2.35124	1.84886	4.17158			13.85	9.67284	5.97465	5.55872
	13.86	2.06384	2.18057	3.84565			13.86	8.38374	5.78143	6.28961
	13.87	2.04617	1.83943	4.11421			13.87	8.76126	5.84564	4.23762
	13.88	2.73207	1.90722	3.74058			13.88	7.99296	6.35543	5.02653
	13.89	2.04117	1.75267	5.14633			13.89	8.44444	6.15939	5.23696
	13.9	2.2316	2.23935	4.21953			13.9	7.37287	5.50933	5.37546
	13.91	1.96763	2.42588	5.21547			13.91	8.40949	5.7595	4.80482
	13.92	3.60583	2.11428	3.89747			13.92	7.54908	5.95519	5.42922
	13.93	3.00606	2.13965	2.90764			13.93	7.1988	5.67171	4.6084
	13.94	1.8723	1.7901	3.99911			13.94	7.92033	6.64307	3.45511
	13.95	2.3593	2.02365	5.4404			13.95	7.38089	6.14454	4.13228
	13.96	2.87322	2.132	5.40409			13.96	8.99312	6.02537	4.29665
	13.97	3.53329	2.0436	4.88866			13.97	9.34741	5.07253	4.44397
	13.98	3.50776	1.87802	5.61647			13.98	7.80366	5.98441	4.36295
	13.99	3.2947	2.04095	4.67028			13.99	9.39173	5.37832	3.67978
	14	3.7424	2.14333	3.82045			14	7.5302	6.28952	4.3442
	14.01	3.67166	2.61895	3.38822			14.01	8.49169	5.42842	4.04061
	14.02	3.53305	2.02621	3.25683			14.02	7.94522	7.3829	4.04254
	14.03	3.21507	2.12007	2.7591			14.03	9.59182	5.13589	3.9556
	14.04	1.81639	2.80238	3.43263			14.04	9.57716	5.92952	3.95124
	14.05	2.2859	2.29909	3.18493			14.05	8.61708	6.27671	4.56161
	14.06	1.83056	1.89646	3.07528			14.06	12.7062	6.07233	3.90729
	14.07	1.89865	1.90049	3.24375			14.07	11.4062	5.80426	5.03585
	14.08	1.81403	2.5821	2.45601			14.08	11.8167	5.36969	4.03851
	14.09	1.87808	2.89076	2.32158			14.09	12.2144	5.3332	3.8433
	14.1	2.46122	1.86329	2.19034			14.1	10.5938	5.70708	4.53385
	14.11	1.99315	2.28518	1.87003			14.11	10.5115	5.52544	3.96824
	14.12	1.78763	1.92422	1.99248			14.12	10.1473	5.51861	3.93097
	14.13	2.00076	1.93937	2.31398			14.13	9.85905	5.64577	3.88602
	14.14	1.90761	2.00653	2.00072			14.14	10.2067	5.63031	3.55069
	14.15	1.7303	2.60959	2.18419			14.15	11.927	5.5909	4.10682
	14.16	1.91991	2.2977	2.28899			14.16	7.19142	7.8393	3.21742
	14.17	1.88161	2.22819	2.38641			14.17	7.57212	7.71132	4.06764
	14.18	2.19822	2.24131	3.41523			14.18	8.72226	5.47134	3.73221
	14.19	2.55208	1.94043	3.00608			14.19	8.67051	5.14588	3.28136
	14.2	2.5249	1.82997	2.36339			14.2	6.27778	5.17253	4.31538
	14.21	1.857	2.60987	2.58241			14.21	6.16525	5.40296	4.33244
	14.22	2.01694	2.11515	2.40862			14.22	5.81478	4.51955	3.70681
	14.23	2.17554	2.04993	1.82787			14.23	4.69528	4.94137	3.9393
	14.24	1.96496	2.04081	2.614			14.24	5.64856	4.42559	4.29663
	14.25	2.31648	1.89812	2.54339			14.25	5.68751	4.53754	4.45268
	14.26	2.46817	1.80826	2.3782			14.26	4.7627	4.42608	3.93364
	14.27	2.18877	1.77731	2.10162			14.27	6.7782	5.40323	3.87074
	14.28	1.98974	1.96622	2.56391			14.28	5.86783	4.44219	5.03475
	14.29	2.1071	1.7852	2.77796			14.29	5.34787	6.97408	4.31709
	14.3	1.81219	2.51576	3.09862			14.3	6.38732	5.97642	4.71284
	14.31	1.86292	2.25325	3.22429			14.31	6.83886	6.60081	3.97131
	14.32	1.96093	2.21962	2.80016			14.32	5.72339	5.95711	4.01447
	14.33	1.89276	2.34357	2.10784			14.33	7.13472	5.68815	4.51437
	14.34	1.79293	1.90615	2.6992			14.34	6.11253	5.40443	3.67001
	14.35	2.14492	1.81457	1.7723			14.35	4.78647	6.05547	3.79014
	14.36	1.77167	2.21578	2.27656			14.36	5.99108	5.65699	4.36696
	14.37	1.9537	1.81695	2.53027			14.37	6.38588	5.76352	4.15773
	14.38	1.87832	2.17555	2.86132			14.38	4.34583	5.90328	3.975
	14.39	1.92633	2.20887	2.64032			14.39	5.92479	5.66866	5.20296
	14.4	2.4559	1.74017	2.29408			14.4	3.977	6.11176	4.98709
	14.41	1.79365	1.79291	2.90451			14.41	6.34876	5.24777	4.49714
	14.42	2.21187	1.98779	2.0468			14.42	5.41507	5.80139	4.55767
	14.43	1.80708	1.97474	2.43406			14.43	6.26651	5.50523	4.54911
	14.44	1.88897	1.95284	1.80759			14.44	6.27719	6.0519	4.82345
	14.45	1.7981	1.71041	1.89922			14.45	6.41788	5.08782	4.70664
	14.46	2.05776	2.31195	1.84664			14.46	5.63931	5.20842	4.78083
	14.47	1.91652	1.93462	1.77376			14.47	6.15352	5.42791	5.1494
	14.48	1.8235	1.88619	1.72256			14.48	4.3522	6.21778	4.85237
	14.49	1.75849	1.98208	1.68674			14.49	4.91431	5.61558	4.24764
	14.5	1.73336	1.97327	1.73274			14.5	4.48678	5.7324	4.49838
	14.51	1.73727	2.08668	2.06425			14.51	4.86299	6.16632	3.1761
	14.52	2.48922	2.10775	2.15974			14.52	5.10493	6.83731	4.89539
	14.53	1.62566	2.37177	2.30843			14.53	4.97997	5.98975	4.30136
	14.54	1.99277	2.62296	2.37123			14.54	5.3313	5.75484	4.51898
	14.55	1.90677	2.17835	2.24114			14.55	4.80845	5.81765	4.56136
	14.56	1.83639	2.00702	2.10218			14.56	6.27894	5.78847	4.39017
	14.57	1.76494	1.97298	1.9041			14.57	6.00781	5.65696	3.7386
	14.58	2.53609	1.81188	2.0359			14.58	3.62398	5.17514	3.5943
	14.59	1.88569	2.6937	1.94996			14.59	5.04231	5.47856	3.38734
	14.6	1.89734	2.69015	3.24191			14.6	5.39676	5.73294	3.79
	14.61	1.86562	2.00869	2.00141			14.61	5.71297	5.44395	4.26987
	14.62	1.96794	1.73986	1.95005			14.62	5.62458	5.06138	3.41703
	14.63	2.84777	2.00494	2.05925			14.63	6.30005	5.21949	3.97698
	14.64	2.36747	1.90949	2.22889			14.64	6.94859	5.45385	3.65728
	14.65	2.11371	1.92341	2.24286			14.65	6.24587	4.36573	3.56171
	14.66	2.13865	1.76557	2.36183			14.66	5.74164	5.52806	3.46382
	14.67	2.88168	2.30516	2.37471			14.67	5.95788	7.10198	3.4585
	14.68	1.8251	1.95444	1.87364			14.68	5.01736	7.63052	4.13928
	14.69	1.93073	1.86824	1.91124			14.69	6.35288	7.5412	4.7866
	14.7	1.90961	1.835	2.05683			14.7	4.55279	7.42802	4.25574
	14.71	2.00582	1.87242	2.52771			14.71	5.69856	6.94289	4.53591
	14.72	1.86132	1.78544	2.0142			14.72	6.22178	6.40917	4.33184
	14.73	1.99122	1.88134	2.13851			14.73	5.4518	6.56821	4.16641
	14.74	2.07443	2.30915	2.00581			14.74	5.59579	6.49234	4.2242
	14.75	2.38232	2.32635	2.12224			14.75	6.13362	6.29944	4.20341
	14.76	1.81394	1.94231	2.4239			14.76	4.97483	6.43097	3.81759
	14.77	2.67715	2.51104	2.23425			14.77	5.63892	5.1557	3.92949
	14.78	1.93096	1.90153	2.45223			14.78	6.49789	5.34296	3.6454
	14.79	2.4781	2.14001	2.24836			14.79	5.6945	6.0595	3.79907
	14.8	2.23436	1.92332	1.83509			14.8	6.41201	5.57017	5.51296
	14.81	2.02604	1.83631	1.90108			14.81	5.99439	5.66537	5.46905
	14.82	1.8226	1.84305	2.01307			14.82	5.00391	5.56191	4.60793
	14.83	2.55489	2.20874	2.82694			14.83	5.70609	6.07533	4.27553
	14.84	2.37086	2.24649	2.41597			14.84	6.34713	5.70494	3.33445
	14.85	2.0255	1.96654	2.18517			14.85	7.33111	5.82719	3.84041
	14.86	1.71179	1.76865	2.17324			14.86	3.01255	5.55736	3.80668
	14.87	2.57213	1.83614	1.71799			14.87	6.05286	5.82514	4.37588
	14.88	1.77621	2.08472	1.99752			14.88	6.60775	5.99521	4.44597
	14.89	1.80296	1.82604	2.12185			14.89	5.64148	5.41004	4.11235
	14.9	2.21167	2.14707	3.10372			14.9	4.39382	6.14757	4.14275
	14.91	1.88231	2.07289	1.88209			14.91	4.67486	6.07193	3.75784
	14.92	2.29931	2.23707	1.86361			14.92	4.22583	5.43336	4.63378
	14.93	2.21361	1.80597	2.30245			14.93	5.16007	5.69471	3.81669
	14.94	2.1944	1.96897	1.85559			14.94	5.52469	5.49369	3.77935
	14.95	1.92983	2.00175	2.4269			14.95	4.5649	5.67037	4.39544
	14.96	2.12231	1.91719	3.65028			14.96	6.59881	5.36437	4.33914
	14.97	1.79354	2.84701	1.85325			14.97	3.93179	6.08614	4.07191
	14.98	2.10682	1.96209	2.27969			14.98	3.95505	5.45453	4.06297
	14.99	1.68465	1.962	1.87501			14.99	5.23678	5.61405	4.72532
	15	1.68587	2.20145	1.94114			15	6.87952	5.75658	4.39293
	15.01	1.94522	1.94578	2.03859			15.01	5.76652	5.67709	4.91175
	15.02	1.72662	3.29892	2.28979			15.02	4.78284	5.69822	4.00776
	15.03	1.82213	1.88921	1.9406			15.03	5.45414	5.89159	3.80347
	15.04	1.89924	2.07214	1.9633			15.04	5.17079	5.90747	4.15048
	15.05	2.89993	1.81402	2.5936			15.05	4.17196	4.84818	3.74
	15.06	3.24484	1.87362	2.05012			15.06	5.21679	5.63561	3.91311
	15.07	2.47555	2.06599	1.84232			15.07	7.03148	4.72185	3.9032
	15.08	2.57045	2.16718	1.83169			15.08	8.80673	5.93929	3.87328
	15.09	1.98588	2.09698	2.86319			15.09	8.81096	6.38445	3.94166
	15.1	1.76616	2.10077	1.78577			15.1	7.30489	5.88794	4.48724
	15.11	1.755	2.04188	2.21543			15.11	7.9871	6.54568	4.27943
	15.12	1.84825	2.25939	2.64947			15.12	8.05283	6.4003	4.46132
	15.13	2.32001	2.01865	1.78088			15.13	5.37014	5.7326	5.08635
	15.14	2.01384	2.00783	2.03161			15.14	8.45978	5.93479	4.92109
	15.15	1.85328	1.92268	1.72613			15.15	8.45108	5.47648	6.87799
	15.16	1.83116	1.62478	2.02364			15.16	7.38706	5.17036	5.16598
	15.17	1.78821	1.78982	1.99965			15.17	8.38654	5.56011	4.51578
	15.18	1.74515	2.02334	2.06912			15.18	7.99753	5.8107	4.12477
	15.19	1.74708	2.20585	2.03779			15.19	7.26628	5.47026	4.71224
	15.2	1.7554	2.04511	1.84425			15.2	8.55639	5.25165	4.68093
	15.21	1.84731	1.71423	1.98142			15.21	7.28468	5.74721	4.36647
	15.22	2.10963	2.18412	2.2179			15.22	7.36209	6.01857	6.11231
	15.23	2.11254	2.0181	2.27243			15.23	6.13186	5.73363	4.21811
	15.24	1.95115	2.19222	2.21877			15.24	8.12272	6.1956	4.49502
	15.25	1.86547	2.5449	2.36564			15.25	8.89251	6.15033	4.83157
	15.26	1.94113	1.92543	2.55989			15.26	7.7383	5.53597	5.05242
	15.27	1.91308	2.05187	2.07171			15.27	8.61546	5.50565	4.62798
	15.28	2.68641	1.88509	2.0686			15.28	8.14234	6.13537	4.43043
	15.29	2.09016	2.42837	1.97216			15.29	8.27541	5.95062	4.06322
	15.3	1.8851	1.91476	1.78936			15.3	8.21836	5.83573	4.41437
	15.31	2.24272	2.25468	2.15965			15.31	7.46949	6.95917	4.26181
	15.32	1.91505	2.13719	1.95022			15.32	7.76991	6.30042	6.34412
	15.33	1.87489	1.87949	1.80641			15.33	7.65996	5.93252	7.06508
	15.34	1.92575	1.96633	1.78892			15.34	6.82455	5.69001	5.84874
	15.35	1.81965	2.71371	3.15536			15.35	8.38787	5.77843	6.61618
	15.36	1.8686	2.00423	1.81643			15.36	7.47754	6.11505	5.24109
	15.37	1.7871	2.35064	2.59789			15.37	8.46542	6.18116	5.86544
	15.38	1.91144	2.92302	1.79389			15.38	7.66977	5.63489	6.08043
	15.39	1.82752	2.8892	1.73461			15.39	8.83763	5.8053	5.76906
	15.4	2.05528	2.12907	2.1048			15.4	6.97192	5.84991	4.77898
	15.41	2.45062	1.94308	2.83005			15.41	6.90379	8.19239	4.85691
	15.42	1.95643	1.90026	1.8187			15.42	6.38906	7.11322	4.48793
	15.43	2.20344	2.02867	1.76676			15.43	4.32725	6.19627	4.90496
	15.44	2.51925	2.20204	2.48248			15.44	6.38728	5.45788	4.35598
	15.45	2.40597	2.71771	2.14849			15.45	6.07601	5.32259	4.54121
	15.46	1.98307	2.29112	2.49384			15.46	4.85828	5.70705	3.98317
	15.47	1.9509	2.18818	2.80517			15.47	5.91093	5.77794	4.43616
	15.48	1.66458	2.82985	1.9054			15.48	7.06162	6.03209	4.74263
	15.49	2.06012	1.82168	2.21444			15.49	4.5691	6.26765	4.49417
	15.5	2.11197	2.29095	2.37573			15.5	5.07653	7.32309	5.05488
	15.51	1.97663	2.16782	2.22809			15.51	5.04863	6.45267	4.49435
	15.52	2.07906	1.84029	1.90518			15.52	5.60444	7.0438	4.88261
	15.53	1.92698	2.49335	2.83444			15.53	5.43283	6.54186	4.17479
	15.54	2.10054	2.23087	2.68039			15.54	7.52478	6.97287	4.22107
	15.55	1.99043	1.79102	3.85529			15.55	6.19941	8.0644	4.38837
	15.56	1.92938	1.85584	2.44428			15.56	5.95425	8.0214	3.8613
	15.57	2.09859	2.44202	2.77903			15.57	6.24946	7.0069	5.13937
	15.58	1.9986	3.93269	2.29172			15.58	7.29543	5.68541	6.43668
	15.59	2.44475	2.00066	2.62568			15.59	5.46351	5.90072	6.45929
	15.6	1.83551	2.04057	1.90083			15.6	6.80599	5.18401	4.23585
	15.61	1.82424	1.95823	1.85015			15.61	5.04461	5.31737	5.10509
	15.62	1.82994	1.88961	1.90853			15.62	5.72104	5.55281	4.58961
	15.63	1.72586	1.93571	2.55492			15.63	5.15633	5.14077	4.07932
	15.64	2.14339	2.37081	2.4248			15.64	4.99512	5.45983	3.89948
	15.65	1.81304	1.99248	2.41283			15.65	5.09972	5.5437	5.61524
	15.66	1.81479	1.96218	1.97192			15.66	5.43343	5.95627	5.43266
	15.67	1.85901	1.83519	2.74934			15.67	5.32824	5.72924	4.054
	15.68	1.80375	3.31462	2.02442			15.68	4.19061	5.79155	5.96806
	15.69	1.97765	1.89895	1.74428			15.69	7.13184	5.73977	5.68558
	15.7	1.78072	2.34136	2.0378			15.7	5.75278	5.90711	4.86959
	15.71	1.87899	2.60527	2.19225			15.71	5.7253	5.38458	5.49501
	15.72	2.01119	1.85001	1.70629			15.72	5.94153	5.9837	4.5819
	15.73	1.79995	2.03975	2.06675			15.73	4.34299	5.58078	4.63703
	15.74	2.0694	1.91028	2.23104			15.74	6.6506	5.73473	4.50893
	15.75	1.72149	1.94247	1.97465			15.75	6.94853	5.43775	4.23883
	15.76	2.02192	2.05313	2.39531			15.76	6.06281	5.45521	4.12675
	15.77	1.81826	2.14296	1.99193			15.77	6.42189	5.65329	4.43888
	15.78	1.88214	2.08996	1.80112			15.78	6.03201	5.66985	4.44456
	15.79	2.01461	2.10147	2.69672			15.79	6.75584	5.81053	4.01614
	15.8	1.7235	1.84086	2.25392			15.8	6.48015	5.49602	4.09171
	15.81	1.86092	2.29836	1.83664			15.81	7.27042	5.73618	3.72821
	15.82	2.19326	2.19434	2.26173			15.82	5.01854	5.95595	4.97189
	15.83	1.88756	2.02703	1.84518			15.83	6.16727	5.66842	3.67316
	15.84	1.76986	2.12951	2.63321			15.84	4.9897	5.53762	4.09635
	15.85	1.6813	2.12882	2.26797			15.85	4.37502	5.60759	5.23686
	15.86	1.79815	1.99729	2.4934			15.86	5.56056	5.98889	5.05072
	15.87	2.05545	2.00377	2.56459			15.87	4.16167	5.85416	4.12988
	15.88	1.91166	1.77835	1.78304			15.88	5.56195	5.55415	4.2403
	15.89	2.10045	1.87431	1.9304			15.89	5.15204	5.26213	4.03781
	15.9	2.29982	2.06896	2.23882			15.9	5.83185	5.33151	4.27553
	15.91	2.31874	2.05576	2.55787			15.91	4.97667	5.59501	3.82666
	15.92	1.80093	2.05477	2.7556			15.92	4.90433	5.80466	3.88449
	15.93	2.18686	2.08426	1.86341			15.93	5.27899	6.02696	4.06038
	15.94	1.99993	2.00374	2.029			15.94	4.9011	5.71346	4.41023
	15.95	1.9861	2.66365	2.20952			15.95	5.95923	5.7733	4.71375
	15.96	1.84906	1.96197	2.71044			15.96	5.59699	5.95702	3.88792
	15.97	1.69065	1.91996	1.85479			15.97	5.8864	5.76556	4.54271
	15.98	2.01063	1.98374	1.76389			15.98	6.68837	5.86254	4.37857
	15.99	1.93128	1.92088	1.87627			15.99	6.22727	5.43672	6.19188
	16	1.83122	2.00932	1.7135			16	6.62309	6.29632	5.07989
	16.01	2.53104	2.03661	1.89187			16.01	7.58921	6.75704	5.93932
	16.02	2.37338	2.30948	1.81182			16.02	8.27861	6.23808	5.65667
	16.03	1.83185	2.25558	1.91358			16.03	7.35874	5.70101	7.00704
	16.04	3.03074	2.09703	2.24656			16.04	6.62288	5.69136	7.245
	16.05	1.97295	1.83595	2.18888			16.05	6.53165	5.44688	6.28875
	16.06	1.9505	1.9343	2.21362			16.06	7.20566	5.38321	5.86671
	16.07	1.75047	2.26724	1.7126			16.07	7.67358	6.41022	6.63052
	16.08	1.81308	2.2917	2.154			16.08	7.31011	5.50869	6.13549
	16.09	1.93115	2.08836	2.31034			16.09	6.72425	5.82333	6.53219
	16.1	2.12445	2.57912	2.06902			16.1	7.39294	5.21174	5.73104
	16.11	3.42137	1.7806	1.85675			16.11	7.30898	6.28232	6.16459
	16.12	3.056	2.23118	1.88852			16.12	6.15136	7.66051	4.52327
	16.13	1.92971	2.13754	1.90715			16.13	7.15647	6.35423	4.26496
	16.14	2.7917	1.94485	2.48567			16.14	6.06109	6.19793	4.73283
	16.15	3.20244	1.91996	2.032			16.15	5.39851	6.35056	4.64239
	16.16	1.844	1.98003	1.81865			16.16	4.87378	5.70898	5.10126
	16.17	1.91326	2.55597	2.37965			16.17	4.39109	5.63609	4.13481
	16.18	1.87097	1.9874	1.83681			16.18	6.89161	5.81798	4.56079
	16.19	1.94599	3.48494	2.05404			16.19	5.86614	5.86547	4.79063
	16.2	2.7423	1.94954	1.83773			16.2	4.69367	5.84236	4.51559
	16.21	1.80158	2.71362	1.8755			16.21	5.94528	6.02269	4.40483
	16.22	1.82032	2.11906	1.85636			16.22	5.0122	5.92865	4.56571
	16.23	2.00153	2.13482	2.40173			16.23	5.42798	5.39598	5.23641
	16.24	1.79478	2.22419	2.28055			16.24	7.34111	8.00596	4.89833
	16.25	2.43374	1.76767	2.10853			16.25	5.05799	7.19308	4.54547
	16.26	2.15024	2.09201	1.82566			16.26	5.04775	7.15621	4.34647
	16.27	2.21718	2.0026	2.01971			16.27	4.55757	7.01295	4.72102
	16.28	1.74619	2.34661	2.04434			16.28	5.22096	5.89122	4.67399
	16.29	1.91025	1.73996	1.66764			16.29	6.01748	5.93128	4.07272
	16.3	2.10772	2.89358	2.43901			16.3	5.45318	5.91793	4.93051
	16.31	2.28748	1.89926	2.10805			16.31	5.52617	6.69516	4.77017
	16.32	2.34739	2.01025	2.3317			16.32	4.77561	5.75097	4.87627
	16.33	1.95171	2.48717	1.82281			16.33	6.99062	5.83203	4.56851
	16.34	2.25322	2.11894	1.85691			16.34	6.66898	6.40999	4.63869
	16.35	1.84653	2.49239	1.73379			16.35	7.28704	7.19275	4.7543
	16.36	1.86844	1.93675	2.14381			16.36	5.65772	7.59328	5.55841
	16.37	1.79215	1.85726	1.86131			16.37	6.56085	6.7327	4.95907
	16.38	2.51379	1.85262	1.95808			16.38	6.24609	7.33647	5.82518
	16.39	2.10826	2.18065	1.73389			16.39	6.48401	5.6965	5.97649
	16.4	2.30797	1.68041	1.89371			16.4	5.65696	5.71622	5.05296
	16.41	2.4849	2.8245	2.10719			16.41	5.49823	6.40306	4.32291
	16.42	2.8561	2.14452	1.84072			16.42	6.25414	5.82087	3.65183
	16.43	2.5219	2.0343	1.84821			16.43	7.468	6.08609	5.26727
	16.44	2.56462	2.22327	1.74148			16.44	5.8371	6.22857	4.32942
	16.45	2.24495	2.19603	1.74885			16.45	6.9075	5.46413	4.56425
	16.46	2.03473	1.70477	1.80266			16.46	6.36865	5.79767	4.10298
	16.47	2.42337	1.80598	1.93657			16.47	8.25402	5.64573	4.42267
	16.48	2.09994	1.66735	1.72579			16.48	4.93993	7.43248	3.96933
	16.49	2.68507	3.07848	1.82538			16.49	5.21936	5.89303	3.95637
	16.5	2.40195	2.75198	1.88288			16.5	4.56919	4.95203	3.95926
	16.51	1.79503	1.91039	1.66564			16.51	5.41194	6.20739	4.04061
	16.52	2.62129	1.89674	1.94894			16.52	3.55389	5.75169	3.56854
	16.53	2.65629	2.68944	1.68747			16.53	6.90472	5.58829	5.08703
	16.54	1.87383	2.4117	2.17006			16.54	5.49893	6.33887	4.42772
	16.55	2.32024	2.3923	1.88103			16.55	5.08245	5.90302	4.04255
	16.56	2.71602	1.94914	2.45211			16.56	3.88053	5.46337	4.24261
	16.57	2.51896	2.29167	1.87048			16.57	4.2566	5.90889	3.97825
	16.58	2.34551	1.65757	1.74			16.58	5.61891	5.73073	4.48172
	16.59	2.20222	2.13996	1.92528			16.59	5.73389	4.96456	4.38531
	16.6	2.54014	2.65837	1.82838			16.6	4.97212	6.22448	3.9108
	16.61	2.11073	2.00686	2.26707			16.61	4.8877	5.74687	3.54723
	16.62	2.13693	2.77809	1.70441			16.62	6.27158	5.26735	4.27692
	16.63	2.07823	1.98346	2.0446			16.63	5.74765	5.89324	4.48049
	16.64	1.85429	1.9218	2.30086			16.64	5.23152	6.32454	3.73887
	16.65	2.40786	2.18753	1.94456			16.65	5.56291	5.5022	3.89296
	16.66	2.45926	2.33012	1.82164			16.66	5.20108	6.19664	4.20938
	16.67	1.848	1.82944	1.94591			16.67	4.87299	5.815	4.43811
	16.68	2.02731	1.84058	1.98223			16.68	5.28925	6.25031	4.24391
	16.69	2.1849	2.20073	2.48496			16.69	6.20496	5.61963	4.29315
	16.7	1.91219	2.30129	2.10594			16.7	6.08834	6.37441	4.43874
	16.71	2.15529	2.34902	1.88397			16.71	5.61922	6.28926	4.16213
	16.72	1.72137	2.06189	1.72499			16.72	5.97184	4.99454	4.16017
	16.73	1.99253	2.04346	2.06196			16.73	4.51552	5.50207	4.1261
	16.74	1.80921	1.95531	2.2176			16.74	5.1868	6.24176	3.94762
	16.75	1.90333	1.88944	2.32185			16.75	4.29713	5.75904	3.90851
	16.76	1.90234	1.94294	2.24274			16.76	4.50673	6.01665	4.5363
	16.77	1.79011	3.40896	1.71526			16.77	5.36918	5.5149	4.38596
	16.78	1.77234	2.30325	1.79366			16.78	5.25801	5.71829	4.43975
	16.79	1.79894	2.80008	1.84259			16.79	4.56481	5.46715	4.27077
	16.8	1.66963	2.22557	2.23235			16.8	4.58914	6.05231	4.10223
	16.81	1.73564	2.13703	2.05691			16.81	4.01414	5.15942	4.45198
	16.82	1.96854	1.78415	1.78627			16.82	4.66072	7.25443	3.99845
	16.83	1.74115	2.32626	1.9497			16.83	5.21294	6.01879	4.70076
	16.84	2.23707	2.30221	1.64162			16.84	3.65961	5.91248	4.17818
	16.85	1.98832	1.86571	1.94573			16.85	5.06035	5.33701	4.16042
	16.86	1.70582	1.90246	2.31544			16.86	4.54554	5.21962	4.21811
	16.87	1.83857	2.02798	1.88514			16.87	5.50978	6.58615	4.67354
	16.88	1.86137	2.82772	1.90043			16.88	4.56139	6.81521	4.10626
	16.89	1.74504	1.70198	1.8448			16.89	4.6433	6.39836	4.73383
	16.9	2.06253	1.77952	2.84774			16.9	5.05156	6.75605	4.18363
	16.91	1.80949	1.80976	2.34397			16.91	5.41043	4.98126	3.85998
	16.92	1.76753	1.99779	1.91426			16.92	6.01994	6.30685	4.50961
	16.93	1.99195	1.77123	1.73699			16.93	5.79811	5.67629	3.78647
	16.94	2.22826	1.68652	2.27812			16.94	6.16017	5.45061	4.60893
	16.95	2.01165	2.01012	2.21167			16.95	7.40868	5.87934	5.08838
	16.96	2.06362	1.79026	2.27999			16.96	5.34319	5.85861	3.83154
	16.97	1.82099	2.33065	2.34049			16.97	4.9376	5.84674	4.44764
	16.98	1.85816	1.87007	2.53682			16.98	4.44935	5.95684	3.89654
	16.99	1.89544	2.00229	2.64061			16.99	6.32848	5.84802	4.19486
	17	1.85761	1.91669	4.72537			17	5.62552	5.37608	4.02124
	17.01	2.40858	1.68081	2.37298			17.01	5.94914	5.36467	4.46746
	17.02	2.06147	1.80686	2.35255			17.02	5.0934	5.37617	4.45598
	17.03	1.97801	1.92913	2.25075			17.03	6.05914	6.01908	3.82231
	17.04	1.77891	1.75108	2.07471			17.04	6.43557	4.91644	3.57071
	17.05	2.06337	3.06992	1.88684			17.05	4.44808	5.57056	4.13637
	17.06	1.85484	1.7795	2.17087			17.06	5.92666	5.04018	5.36937
	17.07	1.88993	2.06444	2.24314			17.07	4.66397	5.27224	5.45487
	17.08	2.059	1.81171	1.8115			17.08	5.40444	4.48372	4.90085
	17.09	2.03287	1.88606	2.89045			17.09	5.03724	5.46557	5.18276
	17.1	1.86412	2.287	2.14602			17.1	4.93571	6.19183	5.6199
	17.11	2.0872	2.25017	2.10877			17.11	5.87868	6.75436	4.28189
	17.12	1.96676	1.79331	2.60535			17.12	4.17095	5.74552	4.80817
	17.13	1.78455	2.02521	2.58258			17.13	4.93362	5.8568	4.24433
	17.14	1.8255	2.08635	1.9942			17.14	5.85299	4.88725	4.22535
	17.15	1.96584	1.75859	2.04756			17.15	3.76015	5.72861	3.68212
	17.16	1.84588	1.86351	2.2141			17.16	5.19722	7.59113	4.38949
	17.17	1.77541	1.96319	2.61741			17.17	5.01973	5.58347	3.95945
	17.18	2.54165	1.73519	2.39749			17.18	7.42826	5.58194	4.01807
	17.19	1.6184	1.80185	2.46564			17.19	5.23969	6.17475	3.70247
	17.2	1.74439	2.26104	1.92316			17.2	5.21978	5.75312	4.17954
	17.21	1.78722	2.2593	1.93841			17.21	5.39364	6.30537	4.34488
	17.22	1.8685	2.05652	2.06668			17.22	5.10672	5.9412	5.13955
	17.23	3.59082	1.77317	1.83332			17.23	5.30413	5.43695	4.56033
	17.24	2.45487	1.82684	1.90056			17.24	4.62298	5.88742	4.19495
	17.25	1.81667	1.97438	1.93596			17.25	5.64509	5.25855	4.21473
	17.26	1.8638	2.11855	2.27616			17.26	5.05437	5.93374	4.21612
	17.27	1.87546	2.46908	2.99023			17.27	4.66476	5.74883	3.93407
	17.28	2.00223	1.94281	1.91224			17.28	5.21893	5.56698	4.21995
	17.29	1.83527	2.11006	2.06726			17.29	6.37522	5.61844	3.89133
	17.3	1.9538	1.9258	2.69585			17.3	6.62526	5.9657	3.76944
	17.31	1.98409	2.00328	2.24545			17.31	6.09604	5.8035	3.56386
	17.32	1.77105	1.93804	2.51315			17.32	5.5939	5.49844	4.47146
	17.33	2.11869	2.22486	2.35216			17.33	5.53093	6.00947	4.29849
	17.34	1.93458	2.33571	2.29853			17.34	4.54437	5.90425	3.68727
	17.35	1.95823	1.92534	2.25821			17.35	5.07612	4.81842	3.92562
	17.36	2.02439	2.52845	2.0134			17.36	3.97913	4.53001	3.72418
	17.37	2.02373	2.04913	1.99859			17.37	5.35548	5.36571	4.11376
	17.38	1.73526	1.76783	1.8757			17.38	6.59445	5.75941	4.14839
	17.39	1.88786	2.01188	2.11764			17.39	5.33332	4.71086	3.64988
	17.4	1.93238	2.1774	2.01838			17.4	6.24152	5.6059	4.64769
	17.41	1.865	2.46809	1.96235			17.41	4.4919	5.63226	4.54237
	17.42	1.93623	2.03743	1.90539			17.42	5.13717	4.94702	4.39669
	17.43	2.55422	1.81987	1.98438			17.43	3.23428	6.31197	4.22024
	17.44	1.99544	1.95844	2.48848			17.44	3.45183	4.87079	4.10452
	17.45	2.35345	1.8497	2.21029			17.45	5.25979	5.68757	4.2686
	17.46	1.86688	1.96888	1.87622			17.46	5.1184	5.32687	4.3404
	17.47	1.9689	2.05581	1.95128			17.47	6.39285	5.60328	4.32965
	17.48	1.85793	2.03099	1.83207			17.48	5.4271	5.8869	4.30447
	17.49	1.83236	2.16243	2.11891			17.49	5.08506	5.57783	4.5448
	17.5	2.0512	1.94229	2.59632			17.5	5.11898	4.73845	4.25708
	17.51	2.07579	1.88969	2.41821			17.51	5.29479	5.61697	3.88039
	17.52	1.8174	1.97669	2.3918			17.52	4.97739	5.61683	5.06454
	17.53	1.94423	1.77831	2.50785			17.53	6.49973	5.62454	4.46254
	17.54	1.84498	2.03408	2.06028			17.54	5.79356	6.73167	3.91829
	17.55	2.05361	2.17767	2.03013			17.55	5.00762	5.81606	3.31762
	17.56	1.77642	2.3915	1.78336			17.56	5.08905	5.21677	4.21322
	17.57	1.97233	2.46697	1.91664			17.57	4.99172	5.6491	4.42606
	17.58	1.98982	1.9635	1.83225			17.58	4.64766	5.91829	4.54148
	17.59	1.86739	2.26392	2.21327			17.59	5.25324	5.71032	4.12462
	17.6	2.02085	1.84188	1.91636			17.6	4.88678	5.85954	3.81064
	17.61	2.03971	2.78383	2.39287			17.61	4.40874	6.81234	4.08763
	17.62	2.12442	2.06724	1.91122			17.62	5.59405	6.59535	4.33516
	17.63	2.09894	1.81968	1.8404			17.63	3.82003	5.77742	4.56423
	17.64	1.93881	1.99842	2.14753			17.64	3.19667	6.21939	3.8712
	17.65	2.11041	1.85374	1.73334			17.65	3.65179	5.16288	4.21449
	17.66	1.98151	1.88273	1.93409			17.66	3.48165	5.74135	4.57982
	17.67	1.93586	2.60467	2.60969			17.67	4.09634	5.53998	4.2193
	17.68	1.82374	2.0208	2.14408			17.68	4.01759	5.47876	3.93277
	17.69	2.15505	1.77846	2.16811			17.69	3.79924	5.52521	3.95717
	17.7	1.76311	1.87442	2.62541			17.7	3.36252	4.67374	4.32365
	17.71	2.41563	1.73079	1.97895			17.71	3.12885	5.04744	4.59309
	17.72	1.96998	2.23812	1.78374			17.72	4.31853	4.86812	4.32635
	17.73	1.66922	1.87205	1.90773			17.73	3.59763	5.091	5.096
	17.74	1.81969	2.51219	1.89113			17.74	3.69565	5.63213	4.16925
	17.75	1.89663	2.93781	1.91438			17.75	2.80293	5.34813	4.08588
	17.76	1.94229	2.90722	2.05907			17.76	3.36784	4.92688	3.98529
	17.77	1.98634	2.96981	1.84751			17.77	3.01043	5.28314	4.0819
	17.78	2.3686	2.63089	1.87692			17.78	2.63751	4.78959	4.56808
	17.79	1.91853	3.05358	1.86535			17.79	3.33756	5.55738	4.18516
	17.8	2.20909	2.47399	2.04853			17.8	3.96072	6.92101	4.59109
	17.81	1.85872	2.66889	2.52751			17.81	3.3551	5.96542	4.57637
	17.82	1.86205	2.54686	1.82361			17.82	3.87535	5.47313	4.71192
	17.83	1.98853	2.81	1.93743			17.83	3.90958	5.21018	4.25157
	17.84	1.88591	2.44778	1.85207			17.84	4.03611	5.43099	4.43781
	17.85	1.88874	2.84034	1.82175			17.85	3.70143	5.74425	4.85129
	17.86	2.59013	2.63931	1.98113			17.86	2.83833	4.90253	5.22981
	17.87	1.91462	2.76947	2.04359			17.87	3.89671	4.76896	4.28726
	17.88	1.87522	1.93791	1.75038			17.88	3.89248	5.0195	4.19101
	17.89	1.69728	3.12559	1.90543			17.89	3.08211	4.79255	5.23472
	17.9	1.85157	1.76139	3.25592			17.9	3.07764	4.85983	4.12921
	17.91	1.95139	1.88873	2.04919			17.91	3.9447	6.36135	4.53998
	17.92	2.1863	1.80251	2.37009			17.92	3.49671	6.15374	4.48655
	17.93	1.72505	1.82794	2.63409			17.93	3.57207	5.89258	3.85711
	17.94	2.3278	2.01455	2.16798			17.94	2.91743	5.99743	4.51752
	17.95	1.69682	1.98026	1.93174			17.95	3.4947	5.67758	3.90692
	17.96	2.49588	1.81837	2.01214			17.96	3.98723	5.34031	4.20137
	17.97	1.79824	2.22673	1.81126			17.97	3.1541	5.87599	4.62959
	17.98	1.93315	1.65218	1.97496			17.98	1.76573	6.23862	3.92177
	17.99	1.91477	2.04126	1.77194			17.99	1.71875	5.85434	3.90762
	18	2.03895	1.87174	1.68308			18	2.01265	5.34295	4.16268
	18.01	1.9128	2.44059	1.81259			18.01	2.74766	5.35446	3.91585
	18.02	1.83899	2.01005	1.75411			18.02	3.53861	5.25857	4.60149
	18.03	1.88119	1.89949	1.90188			18.03	3.71096	5.36466	4.77401
	18.04	2.08549	1.96157	1.78838			18.04	4.44713	5.75707	3.6218
	18.05	1.84021	2.03899	2.07334			18.05	3.72333	5.66175	3.46349
	18.06	2.00847	1.63578	1.99619			18.06	3.28391	5.51673	3.95115
	18.07	1.94503	2.50302	1.82697			18.07	2.77404	5.32937	3.83474
	18.08	2.0865	3.57053	1.99773			18.08	3.26873	6.17682	4.67729
	18.09	2.06055	2.2459	1.95972			18.09	2.93215	5.10987	4.62223
	18.1	1.9815	2.2067	2.56098			18.1	3.53817	5.2875	4.42644
	18.11	1.85579	1.7978	2.00509			18.11	3.30082	5.12933	4.12258
	18.12	1.72028	1.93504	2.70253			18.12	3.45401	5.92506	4.45443
	18.13	2.95491	1.99995	1.85131			18.13	3.43243	5.83579	4.9924
	18.14	1.87819	1.90112	1.9236			18.14	3.14023	4.90548	4.15283
	18.15	1.73791	2.32933	1.99485			18.15	3.19309	5.53109	4.44617
	18.16	1.71007	1.82097	2.26573			18.16	2.48257	5.2052	4.14906
	18.17	1.80773	1.93144	2.28039			18.17	3.17752	6.27576	4.34517
	18.18	1.7524	2.2744	1.93478			18.18	3.77211	5.6686	3.87618
	18.19	2.04267	2.09834	1.98353			18.19	3.2846	5.42143	4.06518
	18.2	1.83672	2.47327	2.10217			18.2	3.36268	6.43288	4.07642
	18.21	1.90227	1.98224	2.19319			18.21	3.06904	5.66935	4.22256
	18.22	3.23119	2.08266	1.74303			18.22	3.01845	4.2767	3.88933
	18.23	2.5909	1.82799	1.91908			18.23	3.12052	5.82835	4.51262
	18.24	2.25315	1.92378	1.89037			18.24	2.92483	4.65023	4.0027
	18.25	1.84207	1.78982	2.00651			18.25	2.128	5.52874	4.46624
	18.26	2.81863	2.21201	2.08357			18.26	3.68113	4.96226	4.44111
	18.27	1.70388	2.27194	1.74976			18.27	3.54954	4.99536	3.50165
	18.28	1.75272	2.71175	1.78065			18.28	3.38219	5.30845	4.41787
	18.29	1.81621	2.04079	2.06263			18.29	2.99222	5.63488	4.15156
	18.3	1.83277	1.897	1.82191			18.3	2.91005	4.90475	4.40874
	18.31	1.73567	1.93633	1.9646			18.31	1.90959	5.91664	3.72897
	18.32	1.61316	1.84346	1.74327			18.32	1.91246	5.77289	3.91374
	18.33	1.90298	1.72051	2.04467			18.33	2.70909	5.27053	3.95143
	18.34	1.70085	2.56017	2.22845			18.34	2.77335	5.59544	4.1505
	18.35	1.90652	1.6715	2.12047			18.35	3.21681	5.68919	3.95265
	18.36	1.86615	1.88464	1.79241			18.36	3.0407	6.15526	4.05341
	18.37	2.04977	2.08169	1.83317			18.37	2.6355	4.7664	4.01771
	18.38	1.8226	1.84591	1.83114			18.38	2.84322	5.28728	4.60594
	18.39	1.73279	1.81569	1.84385			18.39	2.04847	5.58576	5.42096
	18.4	1.97441	2.23968	1.93089			18.4	2.64995	5.136	3.92666
	18.41	1.80534	1.69057	2.2079			18.41	3.81609	4.97676	4.25162
	18.42	2.44041	1.70214	1.69405			18.42	3.1776	6.4651	4.38179
	18.43	1.98927	2.31735	1.86926			18.43	3.26169	5.17072	3.95052
	18.44	1.82428	1.97676	1.78258			18.44	2.11307	5.59778	4.44524
	18.45	1.96728	1.96312	1.73071			18.45	3.22043	5.25866	5.40868
	18.46	1.9236	1.77456	2.07033			18.46	2.65683	6.2607	5.46358
	18.47	1.9141	2.18108	2.28117			18.47	2.99961	5.79841	5.20491
	18.48	1.77455	1.83261	2.09106			18.48	3.13976	5.74648	4.77895
	18.49	1.86484	1.86041	2.09248			18.49	2.63991	5.69796	5.88761
	18.5	1.91321	1.84014	1.8052			18.5	1.7569	5.50082	5.02659
	18.51	1.98048	2.24499	1.97299			18.51	2.28402	5.22254	5.64076
	18.52	1.8496	1.9788	1.96715			18.52	2.72068	5.21401	5.03781
	18.53	2.536	1.68181	2.37418			18.53	3.02621	5.77722	7.23257
	18.54	1.68959	1.79396	1.84647			18.54	3.01434	5.76515	6.24988
	18.55	1.87765	2.62783	2.00805			18.55	3.37165	5.99794	5.81944
	18.56	2.02961	2.12243	2.1449			18.56	1.75127	5.27218	3.71061
	18.57	1.69011	1.81935	1.76177			18.57	2.42487	6.15902	5.64539
	18.58	1.85462	2.22635	1.92059			18.58	3.24051	5.84556	4.84374
	18.59	1.91477	1.7533	1.90229			18.59	3.68201	4.9148	4.13802
	18.6	1.84735	2.4676	1.73986			18.6	2.31123	5.53689	4.97683
	18.61	2.05315	2.32689	1.91463			18.61	2.02116	5.52053	5.21848
	18.62	1.65051	2.19112	1.95253			18.62	3.55733	5.57978	4.87192
	18.63	1.73412	1.83635	1.85669			18.63	2.74954	5.60152	4.90864
	18.64	1.89917	1.91268	2.0787			18.64	3.16543	6.30885	5.37808
	18.65	1.87429	2.18379	1.90303			18.65	1.93397	5.7798	4.6152
	18.66	1.84149	2.12336	1.80127			18.66	2.10959	5.85462	4.66794
	18.67	1.982	1.90265	1.98809			18.67	3.33128	5.32097	4.63305
	18.68	1.85688	2.00504	1.77946			18.68	3.05231	5.62645	4.22733
	18.69	2.05931	2.0779	1.83585			18.69	2.67912	5.92433	4.95357
	18.7	2.14331	1.86965	3.10047			18.7	2.28159	5.26428	4.52065
	18.71	2.33618	2.02174	4.2445			18.71	3.706	6.22396	4.34366
	18.72	1.84006	1.86758	3.43339			18.72	3.12702	5.35692	4.55316
	18.73	1.96722	2.13877	3.61293			18.73	2.85163	4.51119	4.81858
	18.74	1.88941	2.17372	3.28873			18.74	3.16718	6.30657	4.4703
	18.75	1.88145	2.7024	1.68646			18.75	3.48889	8.06189	4.41961
	18.76	1.70667	1.82339	1.87373			18.76	2.92356	5.68012	5.00151
	18.77	1.9581	1.86248	1.8862			18.77	2.56504	5.30293	4.32462
	18.78	1.75487	1.77548	1.89853			18.78	2.19882	5.79301	4.68313
	18.79	2.39086	1.88787	2.14243			18.79	2.89904	5.69175	4.61365
	18.8	1.90126	1.74888	1.7728			18.8	2.7154	5.3487	4.65308
	18.81	1.7777	2.04353	1.95202			18.81	2.13335	5.60298	4.79627
	18.82	2.15013	1.99064	1.82623			18.82	2.62404	6.06397	4.63767
	18.83	1.81171	1.72888	1.72886			18.83	3.49139	5.22184	4.15583
	18.84	1.87035	1.79419	1.87112			18.84	2.13051	5.73394	4.91194
	18.85	1.96646	2.34435	1.87127			18.85	2.43182	6.33658	5.19873
	18.86	2.3628	2.01876	1.95349			18.86	2.7426	5.41478	4.41125
	18.87	1.96514	1.94931	2.06944			18.87	2.8234	5.42502	3.95121
	18.88	1.81777	2.43781	2.08309			18.88	3.59497	6.18602	4.03696
	18.89	2.34898	1.85763	1.88707			18.89	2.92152	5.68798	4.93029
	18.9	1.82891	1.86432	1.99542			18.9	2.05691	5.35156	4.23104
	18.91	1.93487	2.14588	2.30726			18.91	2.41072	5.22388	4.4982
	18.92	1.97733	2.08705	1.93826			18.92	2.61512	5.98688	4.21065
	18.93	2.17585	2.06749	1.68115			18.93	2.25188	5.49709	4.16025
	18.94	1.98568	1.76057	1.90696			18.94	2.21055	5.4664	4.58521
	18.95	1.89622	1.7625	1.73027			18.95	2.56918	6.23866	4.59557
	18.96	1.91796	1.94382	1.85632			18.96	2.94215	5.06152	4.59011
	18.97	1.94281	1.91459	1.80259			18.97	2.19253	5.15107	4.58466
	18.98	1.85423	2.13833	1.89766			18.98	2.63131	5.60896	3.97798
	18.99	1.95291	1.83691	1.9895			18.99	3.67705	5.62415	5.77084
	19	2.28526	1.76856	1.82126			19	3.2259	5.33326	6.05171
	19.01	2.09418	2.00543	1.89542			19.01	3.02877	4.86539	4.19241
	19.02	1.87844	2.01199	2.39716			19.02	3.00571	5.35376	4.37386
	19.03	1.90792	2.18727	1.85281			19.03	3.2472	5.70809	3.86487
	19.04	1.99089	2.28789	1.91465			19.04	3.96173	5.7274	5.99429
	19.05	2.12596	2.69936	1.78328			19.05	3.41929	4.99619	5.45629
	19.06	1.93827	1.81048	2.03855			19.06	3.25443	5.68434	5.74891
	19.07	1.83843	2.46016	1.92399			19.07	3.44041	4.78714	4.44711
	19.08	2.09721	2.92513	1.76606			19.08	3.58251	5.45558	4.78914
	19.09	1.87642	1.7577	1.81012			19.09	3.92638	5.95306	4.61738
	19.1	2.16556	1.72346	1.82536			19.1	4.11956	4.86856	5.56353
	19.11	1.77068	2.39183	1.84858			19.11	4.59181	5.74665	6.02098
	19.12	1.98489	2.29108	1.88419			19.12	4.72614	5.51662	5.8714
	19.13	1.69563	1.78473	1.99303			19.13	4.64341	5.3316	3.91279
	19.14	2.41229	1.76258	2.02742			19.14	4.75767	6.01406	4.31001
	19.15	2.39368	1.80462	1.9426			19.15	5.12267	5.23317	3.84152
	19.16	2.40114	1.8327	1.86879			19.16	4.51913	4.58979	4.56299
	19.17	1.93506	3.03219	2.22949			19.17	3.86747	5.53658	3.73483
	19.18	1.84712	4.57743	1.81955			19.18	3.85253	5.15073	3.81763
	19.19	1.83872	4.75924	1.79608			19.19	4.39905	5.56137	4.91965
	19.2	1.86433	4.02533	1.90319			19.2	3.90529	5.67727	3.19569
	19.21	1.91956	1.86917	1.74901			19.21	3.70672	5.71902	4.04539
	19.22	1.90231	1.81837	1.6448			19.22	3.25439	5.17852	4.38811
	19.23	1.90445	2.13895	1.6766			19.23	3.23134	5.43145	4.44553
	19.24	2.00877	1.85995	1.79566			19.24	2.88765	5.3064	4.17987
	19.25	2.15422	1.7123	2.03719			19.25	3.05877	6.08173	4.4501
	19.26	2.07891	2.02817	2.07553			19.26	3.63539	5.65699	4.27331
	19.27	1.69227	1.94795	2.09838			19.27	3.78976	5.12203	5.439
	19.28	1.93063	2.73216	1.8338			19.28	4.34881	5.79244	3.71745
	19.29	1.81195	1.81427	1.95489			19.29	4.10925	4.9558	4.23865
	19.3	1.99798	1.86168	1.80266			19.3	4.64074	5.72729	4.11566
	19.31	1.79535	2.14856	1.88854			19.31	3.44977	5.27253	5.56059
	19.32	2.03203	2.67292	2.08493			19.32	4.86182	5.48282	6.27448
	19.33	1.79525	1.80805	2.2879			19.33	3.31612	5.24632	4.40827
	19.34	1.75762	1.95503	2.25561			19.34	3.47257	6.18964	5.23388
	19.35	1.82843	2.17247	1.93236			19.35	3.27385	5.57596	3.92545
	19.36	1.84993	2.25544	2.03285			19.36	3.16773	5.4967	5.32759
	19.37	1.81555	2.56474	2.08809			19.37	3.98582	5.49142	3.62857
	19.38	2.38928	1.92233	2.34552			19.38	3.52132	5.60182	4.6335
	19.39	1.6446	1.96293	3.08106			19.39	4.741	5.71635	4.99043
	19.4	1.88847	1.87595	2.33313			19.4	2.86468	5.32709	5.77166
	19.41	1.98803	1.90718	1.8695			19.41	3.97857	5.33104	5.38396
	19.42	2.05033	1.84372	1.78186			19.42	4.24817	5.80647	4.82195
	19.43	1.67261	2.11988	2.16713			19.43	4.32607	5.02906	4.26506
	19.44	1.81634	2.58783	2.16947			19.44	2.77377	6.06858	3.70675
	19.45	1.86287	2.074	1.88113			19.45	3.42596	5.23687	6.82454
	19.46	1.9611	2.23203	2.70029			19.46	4.13136	5.55721	5.3106
	19.47	1.91125	1.81734	2.25284			19.47	4.42847	5.72915	3.95215
	19.48	1.98414	2.31733	1.98597			19.48	3.38281	5.91714	4.78849
	19.49	1.88959	2.26815	1.75104			19.49	3.16904	5.15765	3.74628
	19.5	1.87812	1.91589	1.87577			19.5	2.03843	5.79046	4.58681
	19.51	2.00916	1.92971	1.95241			19.51	2.09334	5.35517	3.84491
	19.52	2.32516	1.87496	2.27604			19.52	2.2865	5.37545	4.36389
	19.53	1.78786	1.77432	2.02717			19.53	2.53383	5.25232	4.7423
	19.54	1.90311	1.83552	1.99358			19.54	2.24392	5.7986	5.33648
	19.55	1.72385	2.64404	1.93576			19.55	2.36237	6.11041	6.20518
	19.56	2.03523	1.84711	1.72056			19.56	2.31706	5.40221	4.76845
	19.57	2.02156	1.9461	2.07098			19.57	2.48909	5.46677	4.49028
	19.58	2.05638	2.1206	1.96685			19.58	2.85171	4.92942	5.31746
	19.59	1.62188	2.10995	1.79305			19.59	2.48254	6.00866	6.48905
	19.6	1.84189	1.77711	2.05516			19.6	2.69146	5.6948	5.70271
	19.61	2.06927	1.80246	1.85518			19.61	1.70162	5.55164	5.36802
	19.62	2.04781	2.12037	1.71691			19.62	2.39499	5.44958	6.28691
	19.63	1.99699	2.00798	1.77612			19.63	1.93445	5.44549	6.64565
	19.64	2.12709	1.80465	1.88091			19.64	2.18046	5.24538	6.53098
	19.65	1.67433	1.77887	1.82399			19.65	1.94004	5.72643	7.12673
	19.66	1.72973	1.96056	2.27537			19.66	2.56872	5.95791	6.77362
	19.67	1.89905	1.84929	2.28799			19.67	2.03163	5.85912	5.43531
	19.68	1.88736	2.66384	2.44227			19.68	2.42542	6.26626	5.27128
	19.69	1.91939	2.2657	2.83322			19.69	3.52876	6.93625	5.37102
	19.7	1.91826	2.1281	1.88907			19.7	2.89865	5.44025	4.66319
	19.71	1.94833	2.07291	2.22812			19.71	2.12639	5.00756	4.97883
	19.72	1.75523	2.12078	4.06789			19.72	3.41743	5.41184	3.78184
	19.73	2.67004	2.79774	3.63204			19.73	2.05596	6.07382	4.94624
	19.74	1.88199	1.83372	2.17522			19.74	2.1543	5.41606	4.25542
	19.75	1.8595	3.14967	1.85281			19.75	1.94382	5.77749	5.88199
	19.76	1.81296	1.7745	1.8708			19.76	2.31752	4.89214	5.68355
	19.77	1.64672	2.52119	1.75173			19.77	2.42009	5.42046	5.76703
	19.78	1.99895	1.92845	1.98841			19.78	3.39665	7.16833	5.24252
	19.79	3.25775	2.22296	2.35637			19.79	3.13101	5.88078	4.34285
	19.8	3.47881	1.75077	1.73718			19.8	3.01839	5.77922	4.8962
	19.81	1.73284	2.64871	1.79665			19.81	3.06946	5.93194	5.35374
	19.82	1.74454	2.05353	1.92463			19.82	3.48768	5.78183	4.78263
	19.83	2.0436	1.70786	1.86908			19.83	3.64629	5.2637	5.37053
	19.84	1.85363	1.84376	3.02309			19.84	3.33394	6.05813	6.38325
	19.85	1.8111	2.17714	1.93518			19.85	2.80311	5.47121	6.26476
	19.86	2.00176	1.87887	1.84747			19.86	3.0742	6.41558	6.20195
	19.87	1.88014	1.77979	1.9289			19.87	3.8143	5.07017	6.96408
	19.88	1.87995	1.92969	2.00713			19.88	2.56815	5.21179	4.69785
	19.89	2.21257	1.98058	1.87112			19.89	2.05574	4.84338	4.68162
	19.9	1.73194	2.15935	2.13229			19.9	2.95107	5.45622	4.11957
	19.91	1.70131	1.93345	1.93794			19.91	1.90585	5.57248	5.78924
	19.92	1.99054	2.01143	1.97161			19.92	2.28955	5.45763	7.52311
	19.93	1.96491	1.75245	1.92676			19.93	1.94669	5.29845	6.26055
	19.94	1.78575	2.19218	1.85247			19.94	2.70474	5.3473	6.18237
	19.95	1.9651	1.94669	2.78289			19.95	3.39146	5.53179	7.64036
	19.96	1.93937	2.89168	1.58579			19.96	2.65967	5.65179	6.00191
	19.97	1.85223	1.81202	2.27107			19.97	2.09583	5.61619	4.62127
	19.98	1.83381	1.73095	2.46502			19.98	3.14709	5.78403	4.21663
[truncated: 8,002 more rows]

## Sheet: Fig 3
Figure 3d
Ac-alpha-tubulin
	Yao FL		Yao Mutant		Verdin FL		Verdin Mutant				Mean	SD	Mean	SD			Mean	SD	Mean	SD
	Mean	SD	Mean	SD	Mean	SD	Mean	SD		DMSO	23821.3	2136.58	24660.3	3778.81		DMSO	30588.7	1132.07	30954.3	696.23
DMSO	28987.8	1489.27	29969.7	7285.66	33417	2587.54	26381.5	1936.42		BAS2	100488	13172.9	23171.3	3388.57		BAS2	120438	17882	33871.9	1617.83
BAS2	145727	13106	36159.9	8764.67	145689	11351.8	48419.5	5613.36		Thiol	95528.7	16729.3	91413.9	7997.76		Tub. A	123029	8110.84	121905	7118.9
Figure 3f
Ac-alpha-tubulin						Exp 1			Exp 2			Exp 3		AVG	STDEV
					Yao FL DMSO	26200.6		Yao FL DMSO	23196.3		Yao FL DMSO	22066.8		23821.3	2136.58
					Yao FL BAS2	85627.1		Yao FL BAS2	105110		Yao FL BAS2	110727		100488	13172.9
					Yao FL Thiol	80322.3		Yao FL Thiol	92814.8		Yao FL Thiol	113449		95528.7	16729.3
					Yao D-N DMSO	28996		Yao D-N DMSO	22918.2		Yao D-N DMSO	22066.8		24660.3	3778.81
					Yao D-N BAS2	26393.5		Yao D-N BAS2	23482.6		Yao D-N BAS2	19637.9		23171.3	3388.57
					Yao D-N Thiol	82398.8		Yao D-N Thiol	94186.9		Yao D-N Thiol	97656.2		91413.9	7997.76
Figure 3g BLI-MBP-hCD2 vs trans-BAS-2															Figure 3h BLI-MBP-hCD2 D567N vs trans-BAS-2															Figure 3i BLI-zCD2 vs trans-BAS-2															Figure 3j BLI-MBP-hCD2 vs SAHA
Replicate1					Replicate2					Replicate3					Replicate1					Replicate2					Replicate3					Replicate1					Replicate2					Replicate3					Replicate1
Time	0.25 mM	0.5 mM	1.0 mM	2.0 mM	Time	0.25 mM	0.5 mM	1.0 mM	2.0 mM	Time	0.25 mM	0.5 mM	1.0 mM	2.0 mM	Time	0.25 mM	0.5 mM	1.0 mM	2.0 mM	Time	0.25 mM	0.5 mM	1.0 mM	2.0 mM	Time	0.25 mM	0.5 mM	1.0 mM	2.0 mM	Time	0.25 mM	0.5 mM	1.0 mM	2.0 mM	Time	0.25 mM	0.5 mM	1.0 mM	2.0 mM	Time	0.25 mM	0.5 mM	1.0 mM	2.0 mM	Time	0.25 mM	0.5 mM	1.0 mM	2.0 mM
0	0.01191	0.009804	0.026301	0.038619	0	0.007949	0.017146	0.044682	0.073375	0	-0.00346	0.006929	0.039229	0.068415	0	0.003119	0.002338	0.009114	0.004857	0	-0.00036	0.00486	0.004453	-0.0005	0	-0.0013	0.000544	-0.0015	-0.00646	0	0.001142	-0.00127	0.006187	-0.00246	0	0.005487	-4.7e-05	0.008981	0.009754	0	0.000303	0.000761	0.002876	0.004668	0	0.007082	0.003804	0.016632	0.034359
0.2	0.01135	0.010369	0.025206	0.038326	0.2	0.008874	0.017154	0.046531	0.073804	0.2	-0.00305	0.006278	0.039793	0.070203	0.2	0.003024	0.002454	0.009258	0.005153	0.2	-0.00028	0.00526	0.005254	0.000408	0.2	-0.00082	0.000247	-0.00142	-0.0061	0.2	0.00152	-0.00081	0.006452	-0.00215	0.2	0.005433	-4.5e-05	0.009769	0.009829	0.2	0.000732	0.000666	0.003426	0.003116	0.2	0.00666	0.004586	0.016899	0.034039
0.4	0.010903	0.010293	0.024328	0.038463	0.4	0.009898	0.016881	0.048188	0.073553	0.4	-0.00255	0.005886	0.040175	0.072542	0.4	0.002894	0.002478	0.009134	0.00571	0.4	0.000227	0.005336	0.006478	0.000684	0.4	-0.00147	-0.00021	-0.00102	-0.006	0.4	0.002094	-0.00034	0.006079	-0.00215	0.4	0.005228	0.00012	0.009897	0.009374	0.4	0.000718	0.000592	0.00439	0.001916	0.4	0.00652	0.005034	0.017093	0.033453
0.6	0.010713	0.010417	0.023441	0.038998	0.6	0.010196	0.016635	0.049234	0.074127	0.6	-0.00173	0.00573	0.040947	0.074535	0.6	0.00326	0.002374	0.009504	0.005898	0.6	0.000604	0.005282	0.007502	0.001241	0.6	-0.00136	-0.00082	-0.00115	-0.00529	0.6	0.002537	0.000336	0.005999	-0.0018	0.6	0.004615	-0.00033	0.009392	0.009602	0.6	0.0007	0.000595	0.004589	0.000601	0.6	0.007097	0.005459	0.017081	0.033326
0.8	0.010276	0.010806	0.022298	0.038837	0.8	0.011044	0.016901	0.050587	0.075039	0.8	-0.00095	0.006023	0.041358	0.076957	0.8	0.002754	0.002619	0.009266	0.006274	0.8	0.000421	0.005592	0.008799	0.001754	0.8	-0.00181	-0.00055	-0.00147	-0.00509	0.8	0.003146	0.000596	0.00612	-0.00082	0.8	0.004012	-0.00077	0.009434	0.010393	0.8	0.001068	0.000798	0.005425	-0.00053	0.8	0.007089	0.006087	0.017244	0.032856
1	0.0096	0.011586	0.021157	0.038836	1	0.011347	0.017162	0.050914	0.075624	1	-0.00077	0.006603	0.042073	0.079552	1	0.002589	0.002885	0.009062	0.006571	1	0.001205	0.005508	0.009813	0.001835	1	-0.00182	-0.00084	-0.00166	-0.00486	1	0.003332	0.000874	0.006421	-0.00049	1	0.00334	-0.00093	0.009407	0.01056	1	0.000867	0.00046	0.005262	-0.00205	1	0.007671	0.006776	0.018482	0.032454
1.2	0.009256	0.011981	0.020757	0.03897	1.2	0.011856	0.01712	0.051167	0.075603	1.2	-0.00043	0.0069	0.042977	0.080419	1.2	0.002242	0.003529	0.008932	0.006609	1.2	0.002398	0.00594	0.010623	0.001732	1.2	-0.00127	-0.00083	-0.00145	-0.00477	1.2	0.003315	0.001093	0.006864	-0.00021	1.2	0.003639	-0.00114	0.009273	0.010739	1.2	0.000898	0.000172	0.005618	-0.00377	1.2	0.007269	0.007761	0.01897	0.032276
1.4	0.008812	0.012507	0.020811	0.038768	1.4	0.011352	0.016861	0.050586	0.076519	1.4	0.000677	0.0067	0.044778	0.081599	1.4	0.002388	0.004248	0.00831	0.006645	1.4	0.002837	0.005997	0.0112	0.001564	1.4	-0.00104	-0.00087	-0.00139	-0.00477	1.4	0.004025	0.000986	0.007268	1.2e-05	1.4	0.003134	-0.0004	0.009441	0.011729	1.4	0.001158	0.000411	0.005474	-0.00416	1.4	0.006818	0.008665	0.019756	0.031865
1.6	0.008465	0.013021	0.02063	0.039278	1.6	0.01113	0.017211	0.050833	0.076572	1.6	0.000978	0.007283	0.045822	0.083344	1.6	0.002045	0.005163	0.008118	0.007183	1.6	0.003741	0.00615	0.01202	0.001825	1.6	-8.8e-05	-0.00098	-0.00181	-0.00445	1.6	0.004346	0.001172	0.007806	1.11e-05	1.6	0.003175	-0.00071	0.009688	0.012122	1.6	0.001309	0.00034	0.00607	-0.00492	1.6	0.006659	0.009546	0.020009	0.03194
1.8	0.008204	0.012797	0.020184	0.03929	1.8	0.011246	0.017545	0.050569	0.076845	1.8	0.001633	0.007549	0.04687	0.084141	1.8	0.002105	0.005593	0.008095	0.006586	1.8	0.004606	0.006779	0.011698	0.001605	1.8	0.000645	-0.00089	-0.00208	-0.00435	1.8	0.004724	0.001587	0.007313	0.000244	1.8	0.003519	0.000103	0.009813	0.012828	1.8	0.000889	0.000288	0.005947	-0.00438	1.8	0.006798	0.010136	0.020075	0.032179
2	0.008371	0.012097	0.020735	0.039099	2	0.010397	0.017227	0.049933	0.077094	2	0.001958	0.008125	0.047921	0.084671	2	0.001951	0.006257	0.007542	0.0064	2	0.00486	0.00695	0.011311	0.00146	2	0.001363	-0.00081	-0.00194	-0.00503	2	0.004964	0.002191	0.007402	7.16e-05	2	0.004265	0.000822	0.009211	0.013254	2	0.000453	0.000486	0.00583	-0.00425	2	0.006598	0.010355	0.020529	0.032408
2.2	0.008734	0.011234	0.021185	0.039057	2.2	0.009179	0.017806	0.048798	0.077575	2.2	0.001613	0.008528	0.049712	0.084418	2.2	0.001446	0.006943	0.007205	0.005959	2.2	0.005237	0.007782	0.011051	0.001654	2.2	0.00186	-0.00068	-0.00253	-0.00509	2.2	0.005022	0.002225	0.007516	-0.0007	2.2	0.004453	0.001874	0.009106	0.0139	2.2	0.000806	0.001155	0.005359	-0.00275	2.2	0.006565	0.010839	0.021103	0.032238
2.4	0.00906	0.011671	0.020258	0.039489	2.4	0.00925	0.018004	0.048749	0.078192	2.4	0.002299	0.009247	0.051504	0.08441	2.4	0.001442	0.006975	0.006995	0.004882	2.4	0.00509	0.007727	0.010504	0.001165	2.4	0.002128	-0.00036	-0.00226	-0.00607	2.4	0.004648	0.002983	0.00832	-0.00059	2.4	0.005267	0.002233	0.009263	0.013806	2.4	1.85e-05	0.000989	0.005782	-0.00293	2.4	0.007235	0.011411	0.021418	0.032228
2.6	0.009136	0.012007	0.020201	0.039085	2.6	0.010633	0.018589	0.04827	0.077156	2.6	0.003466	0.009368	0.052742	0.084493	2.6	0.000944	0.006443	0.006877	0.005255	2.6	0.005167	0.007307	0.009938	0.000788	2.6	0.002229	-0.00032	-0.00302	-0.00521	2.6	0.003487	0.002316	0.008386	0.000253	2.6	0.006624	0.003283	0.009062	0.01352	2.6	-0.00027	0.000727	0.006044	-0.00258	2.6	0.007457	0.011428	0.021457	0.032765
2.8	0.00889	0.013051	0.019363	0.038151	2.8	0.010666	0.019321	0.047735	0.075295	2.8	0.003586	0.010167	0.053889	0.085231	2.8	0.000146	0.006605	0.006915	0.006173	2.8	0.005049	0.007025	0.009604	0.000436	2.8	0.001972	-0.0002	-0.00233	-0.00493	2.8	0.003457	0.002203	0.00799	-0.00025	2.8	0.00769	0.003758	0.009232	0.014198	2.8	-0.00156	0.000871	0.005127	-0.00243	2.8	0.007033	0.011804	0.020641	0.033601
3	0.008806	0.013241	0.019662	0.038331	3	0.011079	0.019945	0.047394	0.075064	3	0.003679	0.010386	0.054408	0.086505	3	0.000669	0.006494	0.006214	0.005812	3	0.004474	0.006338	0.009301	0.000386	3	0.001447	0.000159	-0.00281	-0.00572	3	0.003079	0.001871	0.007525	4.38e-05	3	0.008514	0.003857	0.009617	0.014029	3	-0.00246	0.001066	0.004932	-0.00208	3	0.006595	0.011147	0.021816	0.034776
3.2	0.008894	0.014237	0.019463	0.037221	3.2	0.01161	0.020444	0.046983	0.074906	3.2	0.004437	0.010463	0.054462	0.08691	3.2	0.000593	0.006596	0.005649	0.005677	3.2	0.004273	0.0067	0.008695	-0.00028	3.2	0.001357	-4.8e-06	-0.00225	-0.00589	3.2	0.002533	0.001442	0.007784	-6.4e-05	3.2	0.008334	0.004229	0.009441	0.014312	3.2	-0.00295	0.000173	0.004638	-0.00214	3.2	0.007131	0.011667	0.022235	0.034909
3.4	0.00874	0.014852	0.018831	0.03801	3.4	0.011709	0.021186	0.046447	0.073843	3.4	0.004473	0.010986	0.054746	0.087071	3.4	-7.8e-05	0.006871	0.005413	0.005447	3.4	0.003984	0.006776	0.00788	-0.00045	3.4	0.001134	-6.3e-05	-0.00138	-0.00608	3.4	0.002159	0.001751	0.007528	0.000319	3.4	0.009398	0.00408	0.00921	0.013787	3.4	-0.00255	0.000469	0.004581	-0.00187	3.4	0.006063	0.01173	0.021941	0.035527
3.6	0.008102	0.015219	0.019374	0.036836	3.6	0.01263	0.021448	0.046175	0.073426	3.6	0.00546	0.011503	0.055393	0.086891	3.6	4.11e-05	0.006168	0.006155	0.005965	3.6	0.003604	0.007681	0.007909	-0.00095	3.6	0.000661	-8.4e-05	-0.002	-0.00647	3.6	0.001802	0.002192	0.006679	0.000628	3.6	0.010111	0.004054	0.009583	0.014536	3.6	-0.00224	0.000481	0.004843	-0.00153	3.6	0.005931	0.010658	0.021528	0.036209
3.8	0.008165	0.015229	0.019792	0.036267	3.8	0.013134	0.020939	0.046559	0.07169	3.8	0.006354	0.011618	0.056073	0.087609	3.8	-0.00019	0.0055	0.005767	0.005916	3.8	0.002947	0.00829	0.007434	-0.00088	3.8	0.000456	0.000299	-0.0026	-0.00618	3.8	0.002058	0.002047	0.006442	0.000529	3.8	0.010732	0.003446	0.009207	0.01397	3.8	-0.00192	0.000348	0.004705	-0.00121	3.8	0.004805	0.01046	0.021166	0.036505
4	0.008164	0.015085	0.020141	0.036192	4	0.013153	0.021188	0.04682	0.070341	4	0.007871	0.011148	0.056357	0.088379	4	0.000714	0.005067	0.005725	0.005509	4	0.002515	0.008292	0.007472	-0.00064	4	0.000243	0.000104	-0.00245	-0.00648	4	0.001776	0.001282	0.006069	0.001028	4	0.011254	0.003822	0.00919	0.013601	4	-0.00209	0.000675	0.005176	-0.00134	4	0.004907	0.010993	0.020522	0.036668
4.2	0.007992	0.015088	0.020217	0.035591	4.2	0.013138	0.021208	0.047601	0.069033	4.2	0.008018	0.010892	0.056731	0.089024	4.2	0.001296	0.004533	0.005545	0.005688	4.2	0.002546	0.007838	0.008218	-0.00057	4.2	-0.00013	-0.00021	-0.00278	-0.0058	4.2	0.001449	0.001881	0.005858	0.001512	4.2	0.010811	0.003811	0.009161	0.013938	4.2	-0.00212	0.000541	0.005454	-0.00069	4.2	0.003929	0.010846	0.020292	0.036456
4.4	0.008143	0.014851	0.020148	0.035871	4.4	0.013143	0.02091	0.047495	0.068534	4.4	0.008233	0.010869	0.056529	0.090754	4.4	0.002293	0.004235	0.005863	0.006138	4.4	0.002324	0.007394	0.008859	-0.00023	4.4	-0.00159	-0.00024	-0.0029	-0.00613	4.4	0.001313	0.001987	0.005255	0.001572	4.4	0.010526	0.003629	0.008816	0.013881	4.4	-0.00158	0.000494	0.006159	-0.00015	4.4	0.004116	0.01006	0.01984	0.035997
4.6	0.008222	0.014738	0.019129	0.035919	4.6	0.012857	0.020858	0.047758	0.068714	4.6	0.008579	0.011579	0.055875	0.091265	4.6	0.002833	0.004032	0.006198	0.006369	4.6	0.00223	0.007278	0.00916	-0.00021	4.6	-0.00211	0.000174	-0.00332	-0.00538	4.6	0.001323	0.002048	0.005171	0.002408	4.6	0.009872	0.003082	0.008163	0.014155	4.6	-0.00066	0.00046	0.005822	1.42e-05	4.6	0.004391	0.010256	0.019656	0.035873
4.8	0.007582	0.014786	0.018646	0.03564	4.8	0.013581	0.021422	0.047307	0.068773	4.8	0.008349	0.011992	0.05465	0.091552	4.8	0.002394	0.003852	0.005454	0.006552	4.8	0.002109	0.007571	0.010111	8.86e-05	4.8	-0.00255	0.000674	-0.0033	-0.00579	4.8	0.001685	0.002329	0.005304	0.00338	4.8	0.009659	0.002965	0.008765	0.014172	4.8	0.000202	0.001054	0.006194	-0.00041	4.8	0.003593	0.009738	0.020071	0.035176
5	0.007504	0.014543	0.019389	0.035464	5	0.013908	0.021588	0.046412	0.068527	5	0.007457	0.012325	0.054459	0.091552	5	0.002744	0.003986	0.005633	0.006618	5	0.00364	0.007517	0.009926	-0.00068	5	-0.0021	-0.00054	-0.0031	-0.00544	5	0.001716	0.002194	0.005104	0.002659	5	0.009267	0.003414	0.008708	0.013673	5	-6.1e-05	0.000721	0.005477	-0.00113	5	0.003483	0.01022	0.020329	0.034868
5.2	0.007662	0.013387	0.019314	0.035547	5.2	0.01436	0.021234	0.047112	0.068395	5.2	0.007766	0.011935	0.054189	0.090702	5.2	0.003141	0.004305	0.005532	0.006579	5.2	0.003872	0.008315	0.010494	-0.00088	5.2	-0.00158	-0.00043	-0.00261	-0.00519	5.2	0.00185	0.001933	0.005376	0.002503	5.2	0.009524	0.003432	0.009299	0.014154	5.2	0.000266	0.000742	0.00591	-0.00187	5.2	0.002528	0.01	0.019994	0.034661
5.4	0.007512	0.013544	0.019638	0.035391	5.4	0.013916	0.020782	0.047096	0.069272	5.4	0.008016	0.011827	0.054293	0.091296	5.4	0.003622	0.004294	0.00565	0.006716	5.4	0.004075	0.008622	0.010074	-0.00087	5.4	-0.00105	-0.00053	-0.00303	-0.00549	5.4	0.002618	0.002368	0.005734	0.001953	5.4	0.008857	0.004591	0.009723	0.013655	5.4	0.001086	0.001495	0.005777	-0.00115	5.4	0.002366	0.009833	0.020154	0.034649
5.6	0.007814	0.013417	0.019426	0.036233	5.6	0.014218	0.020589	0.047397	0.069314	5.6	0.007379	0.012546	0.054086	0.091815	5.6	0.003299	0.004399	0.006152	0.007045	5.6	0.005318	0.008637	0.009771	-0.00011	5.6	-0.00014	-0.00029	-0.0032	-0.00531	5.6	0.002968	0.002806	0.006021	0.001153	5.6	0.008952	0.004195	0.009737	0.012718	5.6	0.002025	0.002094	0.006572	-0.00176	5.6	0.003201	0.009735	0.020206	0.034233
5.8	0.008047	0.011981	0.01923	0.036366	5.8	0.014183	0.02005	0.047641	0.069373	5.8	0.007828	0.011909	0.054513	0.091617	5.8	0.003347	0.004576	0.005879	0.006169	5.8	0.005701	0.009221	0.009424	0.000639	5.8	-0.00042	-0.00014	-0.00251	-0.00587	5.8	0.00348	0.002928	0.005735	0.001037	5.8	0.009255	0.005125	0.009348	0.01272	5.8	0.001753	0.002523	0.006347	-0.00163	5.8	0.003399	0.009686	0.020092	0.033346
6	0.008537	0.010713	0.019463	0.036837	6	0.013567	0.019821	0.048081	0.06976	6	0.00703	0.012249	0.055192	0.091319	6	0.002957	0.004544	0.005319	0.006283	6	0.004974	0.008776	0.009763	0.000781	6	-0.0006	-0.00036	-0.00185	-0.00615	6	0.004053	0.002804	0.006708	0.000254	6	0.009394	0.00477	0.00971	0.012727	6	0.002633	0.003651	0.006499	-0.00199	6	0.003978	0.010279	0.021458	0.033294
6.2	0.00887	0.010761	0.01889	0.037371	6.2	0.013533	0.020367	0.048279	0.070322	6.2	0.006547	0.011586	0.056077	0.090495	6.2	0.002269	0.004765	0.005076	0.006227	6.2	0.004985	0.009497	0.009548	0.00123	6.2	-0.00039	-0.00017	-0.00176	-0.00584	6.2	0.003885	0.002849	0.006747	-0.00074	6.2	0.009273	0.005355	0.010559	0.01224	6.2	0.003269	0.004627	0.006122	-0.00132	6.2	0.004117	0.010861	0.021861	0.032615
6.4	0.009202	0.010916	0.018701	0.037712	6.4	0.013572	0.019366	0.048552	0.07	6.4	0.006685	0.011313	0.056946	0.090582	6.4	0.002422	0.004547	0.005281	0.006328	6.4	0.004469	0.008647	0.009124	0.000854	6.4	-0.00047	-0.0006	-0.00148	-0.00674	6.4	0.003666	0.003563	0.0073	-0.0005	6.4	0.009731	0.00534	0.010841	0.011982	6.4	0.00295	0.004956	0.006797	-0.00261	6.4	0.004756	0.011878	0.021735	0.031798
6.6	0.008563	0.011152	0.019706	0.037607	6.6	0.013501	0.019172	0.048519	0.068171	6.6	0.007238	0.010992	0.057641	0.09154	6.6	0.00122	0.004178	0.005864	0.007098	6.6	0.004597	0.008321	0.009325	0.000897	6.6	-0.00073	-0.00101	-0.00144	-0.00634	6.6	0.003769	0.002795	0.007266	-0.00038	6.6	0.010213	0.005509	0.011126	0.011896	6.6	0.002477	0.0046	0.006488	-0.00224	6.6	0.005241	0.012355	0.02196	0.031973
6.8	0.009164	0.011305	0.019878	0.037692	6.8	0.012996	0.019435	0.048498	0.067058	6.8	0.007007	0.010803	0.057555	0.092123	6.8	0.001008	0.004945	0.005322	0.006419	6.8	0.005149	0.006909	0.00914	0.001361	6.8	-0.00014	-0.00041	-0.00066	-0.00654	6.8	0.004145	0.00253	0.007635	-0.00075	6.8	0.009989	0.004176	0.0115	0.012382	6.8	0.002024	0.004172	0.006029	-0.00186	6.8	0.004708	0.012071	0.021744	0.032532
7	0.008827	0.011898	0.020801	0.037319	7	0.012994	0.018723	0.048335	0.066824	7	0.006499	0.010436	0.057829	0.09302	7	0.000115	0.00547	0.005445	0.005211	7	0.005156	0.006449	0.009651	0.001435	7	8.62e-05	-0.00036	-0.00053	-0.00685	7	0.003715	0.002764	0.007798	-0.00121	7	0.009916	0.004213	0.011883	0.012528	7	0.001975	0.00349	0.005248	-0.00338	7	0.004676	0.012245	0.023603	0.032317
7.2	0.0086	0.012658	0.02095	0.036914	7.2	0.013075	0.01906	0.04852	0.066236	7.2	0.006744	0.011069	0.057151	0.092588	7.2	-0.00056	0.005426	0.005847	0.005129	7.2	0.005158	0.007386	0.009699	0.0012	7.2	0.00015	-3.2e-05	-0.00028	-0.00559	7.2	0.003239	0.002382	0.008502	-0.00123	7.2	0.009244	0.003395	0.011867	0.012438	7.2	0.001774	0.002417	0.005076	-0.00413	7.2	0.00446	0.012857	0.022905	0.031848
7.4	0.008502	0.012373	0.021141	0.036628	7.4	0.013094	0.01944	0.047223	0.065093	7.4	0.006279	0.011277	0.058062	0.09258	7.4	-0.0009	0.005362	0.006522	0.00509	7.4	0.004631	0.00656	0.009949	0.001389	7.4	0.000612	9.66e-05	3.85e-05	-0.00529	7.4	0.003138	0.002266	0.008633	-0.00182	7.4	0.009034	0.003373	0.011964	0.012864	7.4	0.002263	0.002724	0.004694	-0.00408	7.4	0.003682	0.011906	0.02261	0.031618
7.6	0.008037	0.012971	0.021646	0.03607	7.6	0.013555	0.018573	0.047239	0.063609	7.6	0.007102	0.011568	0.058572	0.09293	7.6	-0.00042	0.004824	0.007431	0.004331	7.6	0.004068	0.007418	0.009644	0.001675	7.6	0.000626	-0.00025	0.000122	-0.00483	7.6	0.002497	0.002279	0.009072	-0.001	7.6	0.008437	0.002739	0.012371	0.0133	7.6	0.001833	0.002655	0.00454	-0.00395	7.6	0.004109	0.011328	0.022673	0.03157
7.8	0.008	0.012699	0.021846	0.036521	7.8	0.012999	0.018403	0.046784	0.062531	7.8	0.006969	0.011269	0.058402	0.093223	7.8	-0.00019	0.004159	0.007145	0.003667	7.8	0.003602	0.006787	0.010889	0.00148	7.8	0.000139	-0.00025	-0.00026	-0.00438	7.8	0.00186	0.001301	0.009417	-0.00099	7.8	0.007367	0.002354	0.011507	0.013862	7.8	0.001537	0.002732	0.004559	-0.00418	7.8	0.0045	0.012087	0.022442	0.030956
8	0.007268	0.012837	0.021857	0.03716	8	0.012123	0.018934	0.045831	0.062488	8	0.007583	0.010392	0.058637	0.094175	8	-3.1e-06	0.003643	0.007399	0.002878	8	0.003474	0.005543	0.011096	0.000698	8	-0.00036	0.000147	-0.0004	-0.00385	8	0.001682	0.000217	0.008866	-0.00073	8	0.006315	0.002659	0.012325	0.014444	8	0.001573	0.002319	0.004935	-0.00385	8	0.004921	0.012032	0.021922	0.031088
8.2	0.006816	0.013761	0.021673	0.036763	8.2	0.011605	0.019621	0.045723	0.062212	8.2	0.006742	0.009652	0.058828	0.094381	8.2	9.65e-05	0.003461	0.007936	0.003102	8.2	0.004044	0.005073	0.011532	0.000528	8.2	0.000167	0.000868	-0.00119	-0.00342	8.2	0.001794	0.000811	0.008638	-0.00121	8.2	0.005269	0.001962	0.011493	0.014963	8.2	0.001705	0.002105	0.004632	-0.00324	8.2	0.004654	0.011771	0.022186	0.031789
8.4	0.007171	0.013907	0.020863	0.036342	8.4	0.011687	0.019637	0.045668	0.061955	8.4	0.00711	0.010198	0.058614	0.094797	8.4	0.0005	0.003548	0.008171	0.003151	8.4	0.004527	0.005247	0.011936	0.000694	8.4	0.000184	0.001857	-0.00163	-0.00303	8.4	0.002702	0.001078	0.00802	-0.00176	8.4	0.005054	0.002212	0.012146	0.015109	8.4	0.002146	0.002009	0.004775	-0.00279	8.4	0.005325	0.011672	0.022639	0.031853
8.6	0.006801	0.01418	0.020336	0.035916	8.6	0.011756	0.020494	0.045873	0.061493	8.6	0.00692	0.010654	0.057936	0.09423	8.6	0.000142	0.003276	0.007686	0.002941	8.6	0.005355	0.005532	0.01227	0.000549	8.6	0.000363	0.001921	-0.00187	-0.00312	8.6	0.003275	0.000733	0.007325	-0.00144	8.6	0.00474	0.002588	0.011698	0.013794	8.6	0.002013	0.001739	0.00438	-0.00304	8.6	0.005	0.011652	0.022638	0.031807
8.8	0.006813	0.014384	0.020727	0.035598	8.8	0.012825	0.021294	0.045408	0.061709	8.8	0.00712	0.010545	0.057244	0.093226	8.8	-0.0001	0.002954	0.007773	0.002564	8.8	0.005935	0.005442	0.012504	0.000501	8.8	0.001809	0.001649	-0.00215	-0.00308	8.8	0.004164	0.001479	0.007242	-0.00151	8.8	0.004818	0.003062	0.011795	0.013306	8.8	0.001412	0.001936	0.004617	-0.00334	8.8	0.004546	0.010379	0.022721	0.032414
9	0.007357	0.014028	0.021032	0.035162	9	0.012193	0.021224	0.046083	0.061813	9	0.007249	0.011101	0.057451	0.093392	9	-0.00034	0.002989	0.008472	0.002773	9	0.006538	0.005755	0.011654	-0.0005	9	0.00185	0.001339	-0.00263	-0.00253	9	0.003816	0.001323	0.006858	-0.0021	9	0.004906	0.003764	0.011878	0.013558	9	0.000547	0.000615	0.004269	-0.00384	9	0.004921	0.010766	0.022459	0.033045
9.2	0.007533	0.014134	0.019762	0.035096	9.2	0.011615	0.020648	0.047165	0.061857	9.2	0.00794	0.011399	0.057735	0.093501	9.2	0.000166	0.003219	0.008435	0.003123	9.2	0.006964	0.006456	0.011911	-0.00064	9.2	0.002017	0.00232	-0.00291	-0.00354	9.2	0.003764	0.001518	0.007641	-0.00198	9.2	0.005347	0.003488	0.012038	0.012793	9.2	0.000821	0.00064	0.004563	-0.00379	9.2	0.004685	0.009898	0.022514	0.033715
9.4	0.008109	0.01458	0.020476	0.034938	9.4	0.011439	0.020724	0.047482	0.062292	9.4	0.008713	0.011679	0.058247	0.093477	9.4	-0.00035	0.003329	0.008741	0.003208	9.4	0.008282	0.006974	0.010238	-0.00051	9.4	0.002633	0.002909	-0.00332	-0.00419	9.4	0.003888	0.001351	0.008202	-0.00185	9.4	0.005729	0.003324	0.011	0.011515	9.4	0.001122	0.001307	0.004143	-0.00367	9.4	0.00491	0.0106	0.022279	0.033767
9.6	0.008369	0.013933	0.020587	0.035175	9.6	0.011075	0.020305	0.047398	0.062394	9.6	0.009191	0.012128	0.059323	0.094001	9.6	-0.00058	0.003325	0.008181	0.004179	9.6	0.009031	0.007349	0.010023	-0.00012	9.6	0.001757	0.002899	-0.0031	-0.00373	9.6	0.003635	0.000861	0.008789	-0.00134	9.6	0.005835	0.002623	0.010315	0.011662	9.6	0.000597	0.000965	0.004074	-0.004	9.6	0.00501	0.010988	0.021597	0.033731
9.8	0.008532	0.012872	0.020399	0.035738	9.8	0.011201	0.020467	0.047819	0.062561	9.8	0.009533	0.011609	0.060211	0.09339	9.8	-0.00034	0.003058	0.007654	0.003868	9.8	0.00885	0.007837	0.010168	9.4e-05	9.8	0.000861	0.002488	-0.00298	-0.004	9.8	0.0031	0.00056	0.009495	-0.00011	9.8	0.006501	0.001947	0.009801	0.011373	9.8	-0.00015	0.000949	0.003754	-0.00385	9.8	0.004721	0.011741	0.02122	0.034595
10	0.008668	0.012279	0.020055	0.036736	10	0.01174	0.020506	0.048245	0.063105	10	0.008679	0.011435	0.060438	0.09264	10	0.00037	0.003104	0.007823	0.004948	10	0.007532	0.008185	0.009291	-0.00071	10	0.000442	0.001897	-0.00324	-0.00388	10	0.003017	0.000723	0.00993	0.00019	10	0.007134	0.001448	0.010229	0.010857	10	-1.9e-06	0.001685	0.003108	-0.00395	10	0.005094	0.012599	0.02111	0.035445
10.2	0.008855	0.01285	0.020203	0.036974	10.2	0.011687	0.020008	0.048318	0.063812	10.2	0.009094	0.010853	0.059982	0.092115	10.2	-3.2e-05	0.003525	0.007573	0.005726	10.2	0.007529	0.008299	0.008508	-0.00066	10.2	0.000181	0.002218	-0.00319	-0.00387	10.2	0.002731	0.001144	0.009787	0.001246	10.2	0.007391	0.002232	0.009174	0.010956	10.2	-0.00013	0.001644	0.003186	-0.00416	10.2	0.004708	0.012325	0.019688	0.034732
10.4	0.008901	0.01242	0.020938	0.03795	10.4	0.011681	0.019196	0.04836	0.064287	10.4	0.009256	0.011201	0.060552	0.092715	10.4	0.000536	0.003909	0.007008	0.005427	10.4	0.007705	0.007752	0.008485	-0.00092	10.4	-0.00055	0.001764	-0.00413	-0.00468	10.4	0.002659	0.001152	0.010774	0.002338	10.4	0.008078	0.002528	0.008791	0.011479	10.4	0.000135	0.001769	0.003769	-0.00437	10.4	0.005371	0.012925	0.018885	0.034677
10.6	0.008501	0.012951	0.021673	0.038532	10.6	0.011808	0.019305	0.0485	0.064331	10.6	0.00949	0.011443	0.0608	0.09304	10.6	0.000182	0.00387	0.006511	0.005166	10.6	0.008084	0.00754	0.008461	-0.00079	10.6	-0.00071	0.001981	-0.00404	-0.00505	10.6	0.002739	0.000783	0.010873	0.003135	10.6	0.008914	0.002768	0.008263	0.012111	10.6	-0.00061	0.001227	0.003008	-0.00361	10.6	0.005213	0.012308	0.018615	0.035205
10.8	0.008446	0.012712	0.021245	0.038647	10.8	0.011783	0.019336	0.048133	0.064718	10.8	0.008959	0.01219	0.061081	0.093463	10.8	-0.00019	0.004182	0.005749	0.004906	10.8	0.008071	0.00662	0.008734	-0.00012	10.8	-0.00081	0.002038	-0.00367	-0.00527	10.8	0.001932	0.000803	0.011231	0.003871	10.8	0.009254	0.002909	0.008271	0.012548	10.8	-0.0007	0.00168	0.003248	-0.00365	10.8	0.004401	0.012022	0.01861	0.035398
11	0.00844	0.012443	0.021892	0.038772	11	0.011376	0.019085	0.048612	0.065512	11	0.00842	0.012468	0.061566	0.093785	11	-0.00089	0.003883	0.005718	0.004366	11	0.007597	0.006391	0.009669	2.88e-05	11	-0.00178	0.001102	-0.0037	-0.00576	11	0.0015	0.000777	0.011183	0.003362	11	0.009437	0.002866	0.007977	0.013104	11	-0.00072	0.001665	0.003484	-0.00411	11	0.004188	0.01154	0.018675	0.034854
11.2	0.008807	0.011596	0.021533	0.039686	11.2	0.011504	0.020187	0.047761	0.065336	11.2	0.00781	0.012798	0.061339	0.09366	11.2	-0.00042	0.004386	0.006443	0.004921	11.2	0.006866	0.006376	0.009496	0.000916	11.2	-0.00266	0.001123	-0.00319	-0.00573	11.2	0.001168	0.00027	0.011697	0.004476	11.2	0.009748	0.001979	0.007765	0.01321	11.2	-0.00084	0.002393	0.003833	-0.00333	11.2	0.003151	0.011307	0.01753	0.034306
11.4	0.008255	0.011089	0.021471	0.039473	11.4	0.012575	0.020007	0.047681	0.065775	11.4	0.006776	0.012602	0.062107	0.094967	11.4	-0.00088	0.004303	0.006415	0.004908	11.4	0.007005	0.005966	0.009793	0.001743	11.4	-0.0027	3.55e-05	-0.00334	-0.00632	11.4	0.001058	0.000606	0.011084	0.004001	11.4	0.010006	0.001789	0.007001	0.01437	11.4	-0.00129	0.003449	0.004412	-0.00276	11.4	0.00311	0.011027	0.017723	0.034416
11.6	0.008026	0.011732	0.021364	0.040006	11.6	0.013137	0.019861	0.048168	0.065462	11.6	0.006924	0.013087	0.061589	0.095798	11.6	-0.00113	0.004696	0.006622	0.004627	11.6	0.006607	0.00626	0.010292	0.002398	11.6	-0.00301	-0.00019	-0.00356	-0.00584	11.6	0.000592	0.001169	0.01039	0.004694	11.6	0.009797	0.001662	0.007057	0.014727	11.6	-0.00164	0.003512	0.005494	-0.00236	11.6	0.003229	0.012252	0.017595	0.034134
11.8	0.007624	0.011447	0.020898	0.040343	11.8	0.012644	0.020714	0.047875	0.067083	11.8	0.006087	0.01328	0.060978	0.096146	11.8	-0.00139	0.00478	0.007121	0.004688	11.8	0.006483	0.005465	0.012182	0.001808	11.8	-0.00246	-0.00029	-0.00349	-0.00581	11.8	0.000517	0.001323	0.009288	0.004084	11.8	0.009761	0.001736	0.00625	0.015597	11.8	-0.0012	0.004174	0.006035	-0.00215	11.8	0.003577	0.012323	0.017923	0.033749
12	0.007351	0.012529	0.020708	0.040854	12	0.013673	0.020929	0.046868	0.067333	12	0.006197	0.012191	0.061817	0.096849	12	-0.00126	0.005367	0.007287	0.00466	12	0.00668	0.005373	0.011945	0.001701	12	-0.00098	-0.00022	-0.00315	-0.00535	12	0.000916	0.002159	0.008642	0.003625	12	0.010655	0.001891	0.006543	0.015477	12	-0.00117	0.004132	0.005232	-0.0016	12	0.003025	0.012096	0.017749	0.034235
12.2	0.007492	0.013264	0.020529	0.039812	12.2	0.014964	0.021537	0.046901	0.066251	12.2	0.006638	0.012009	0.061051	0.09702	12.2	-0.00079	0.006596	0.007184	0.005048	12.2	0.007271	0.00536	0.01209	0.001991	12.2	0.00021	-0.00031	-0.00345	-0.00502	12.2	0.001053	0.003494	0.008229	0.002388	12.2	0.011381	0.00142	0.006116	0.015146	12.2	-0.00109	0.004897	0.005512	-0.00079	12.2	0.002654	0.012731	0.018741	0.034174
12.4	0.008133	0.013543	0.020015	0.039271	12.4	0.01567	0.02204	0.047149	0.066431	12.4	0.00658	0.012855	0.061361	0.096729	12.4	-0.00112	0.007195	0.006913	0.004543	12.4	0.007898	0.005568	0.012558	0.002323	12.4	0.001308	-0.00024	-0.00346	-0.00492	12.4	0.001899	0.003612	0.007655	0.001785	12.4	0.011821	0.002113	0.006909	0.014302	12.4	-0.00109	0.004534	0.006452	-0.00063	12.4	0.003249	0.012704	0.019451	0.033968
12.6	0.007264	0.014094	0.019991	0.039078	12.6	0.015329	0.023181	0.047601	0.066438	12.6	0.006491	0.012658	0.061185	0.097515	12.6	-0.00146	0.007472	0.006837	0.004636	12.6	0.008225	0.005946	0.012513	0.002585	12.6	0.002125	-0.00085	-0.00365	-0.0055	12.6	0.002144	0.003893	0.00723	0.001615	12.6	0.012359	0.002042	0.006881	0.012877	12.6	-0.00136	0.004235	0.006277	-0.0017	12.6	0.002567	0.012793	0.019699	0.034282
12.8	0.00777	0.013852	0.019682	0.038777	12.8	0.014587	0.02292	0.047716	0.065498	12.8	0.006759	0.012702	0.061143	0.097307	12.8	-0.00211	0.007726	0.007682	0.004365	12.8	0.008456	0.005325	0.012034	0.001562	12.8	0.003202	-0.00062	-0.00346	-0.00436	12.8	0.00272	0.004739	0.007128	0.001604	12.8	0.012316	0.001844	0.007569	0.012787	12.8	-0.00113	0.004088	0.00654	-0.00137	12.8	0.002452	0.012328	0.020395	0.034283
13	0.007984	0.01409	0.019151	0.038357	13	0.012852	0.022514	0.04789	0.065486	13	0.006837	0.012471	0.061745	0.098467	13	-0.0022	0.007787	0.007567	0.004364	13	0.009343	0.006188	0.011575	0.001005	13	0.0025	-0.00058	-0.0033	-0.0036	13	0.002147	0.005144	0.006947	0.000955	13	0.0123	0.001622	0.008389	0.013068	13	-0.00104	0.003266	0.00649	-0.00184	13	0.002725	0.012758	0.021112	0.034061
13.2	0.008003	0.01481	0.018974	0.037574	13.2	0.012334	0.02282	0.048083	0.065356	13.2	0.00681	0.012341	0.06242	0.098587	13.2	-0.0016	0.008296	0.008215	0.004285	13.2	0.010116	0.006913	0.01085	0.000966	13.2	0.00321	-5.8e-05	-0.00327	-0.00328	13.2	0.002947	0.004583	0.007657	0.000818	13.2	0.011393	0.0005	0.009025	0.011667	13.2	-0.00128	0.003339	0.006406	-0.00211	13.2	0.002268	0.012578	0.021559	0.033375
13.4	0.008056	0.014817	0.019446	0.037099	13.4	0.012224	0.022906	0.047681	0.065121	13.4	0.006764	0.011833	0.063324	0.098407	13.4	-0.00185	0.00768	0.007913	0.004259	13.4	0.010192	0.007979	0.009683	0.000424	13.4	0.003646	-0.00027	-0.00334	-0.00272	13.4	0.002274	0.003888	0.008194	0.000534	13.4	0.011691	-0.00041	0.009546	0.011109	13.4	-0.00186	0.003243	0.00523	-0.00276	13.4	0.002157	0.012862	0.022186	0.03341
13.6	0.007848	0.015407	0.019304	0.036799	13.6	0.011635	0.022412	0.047361	0.064963	13.6	0.006998	0.011948	0.064436	0.098454	13.6	-0.00111	0.007713	0.007891	0.004709	13.6	0.010049	0.008119	0.009813	-0.00029	13.6	0.002648	-0.00099	-0.00323	-0.00193	13.6	0.001216	0.003492	0.008818	0.000683	13.6	0.011242	-0.00056	0.010292	0.010922	13.6	-0.00236	0.002573	0.004524	-0.00315	13.6	0.002089	0.01259	0.022115	0.032731
13.8	0.008103	0.015911	0.018777	0.036895	13.8	0.011454	0.022905	0.047359	0.064886	13.8	0.007016	0.011277	0.065641	0.097018	13.8	-0.00027	0.007121	0.008138	0.004156	13.8	0.009291	0.007543	0.009537	-0.00124	13.8	0.002872	-0.00168	-0.00337	-0.00208	13.8	0.001014	0.003566	0.008485	0.001054	13.8	0.011139	-0.00119	0.010364	0.010691	13.8	-0.00149	0.002511	0.004832	-0.00374	13.8	0.00258	0.012449	0.022422	0.032482
14	0.008088	0.015445	0.018438	0.03684	14	0.01088	0.022818	0.048114	0.064758	14	0.007657	0.011284	0.06547	0.096539	14	0.000285	0.007699	0.008177	0.00436	14	0.008279	0.007853	0.00865	-0.00241	14	0.002894	-0.00136	-0.00341	-0.00205	14	0.001947	0.003442	0.007899	0.001097	14	0.010552	-0.00046	0.010333	0.011327	14	-0.00059	0.002651	0.004496	-0.00442	14	0.002691	0.012527	0.022079	0.031884
14.2	0.008899	0.015519	0.018692	0.036079	14.2	0.009823	0.022916	0.048979	0.06558	14.2	0.00859	0.012134	0.065163	0.095541	14.2	-1.1e-05	0.006557	0.00707	0.003069	14.2	0.008604	0.007536	0.008326	-0.00303	14.2	0.00269	-0.00095	-0.00296	-0.00179	14.2	0.002145	0.003236	0.00804	0.001455	14.2	0.009725	-0.00048	0.009822	0.012042	14.2	0.000273	0.002576	0.005288	-0.00371	14.2	0.002673	0.011916	0.022247	0.031551
14.4	0.009169	0.014527	0.018707	0.036036	14.4	0.010005	0.022581	0.049242	0.065909	14.4	0.008633	0.012763	0.065017	0.095207	14.4	0.000655	0.005843	0.006454	0.002094	14.4	0.008943	0.007352	0.007645	-0.0031	14.4	0.002378	-0.0008	-0.00281	-0.00231	14.4	0.002055	0.003164	0.008173	0.001085	14.4	0.010024	-0.00079	0.010483	0.012177	14.4	0.000461	0.00261	0.005681	-0.00294	14.4	0.002897	0.012338	0.022495	0.03148
14.6	0.009082	0.013697	0.019199	0.035932	14.6	0.009448	0.02266	0.049362	0.066255	14.6	0.009165	0.013175	0.065091	0.094986	14.6	0.000563	0.005311	0.006658	0.002561	14.6	0.008763	0.007403	0.007578	-0.00321	14.6	0.001644	-0.00011	-0.00278	-0.00294	14.6	0.002756	0.002801	0.008386	0.000731	14.6	0.009107	-0.00137	0.010681	0.012728	14.6	0.000748	0.003065	0.005905	-0.00306	14.6	0.002246	0.012214	0.023242	0.031563
14.8	0.009322	0.012763	0.019623	0.035429	14.8	0.009198	0.023074	0.050136	0.066515	14.8	0.009621	0.01383	0.065479	0.095051	14.8	-0.00015	0.005016	0.006911	0.002633	14.8	0.008198	0.007248	0.007689	-0.00338	14.8	0.000842	-0.00016	-0.00254	-0.00371	14.8	0.002808	0.002862	0.008581	0.000379	14.8	0.008409	-0.00178	0.011252	0.012244	14.8	0.001806	0.002617	0.006078	-0.00164	14.8	0.002708	0.011901	0.023455	0.031456
15	0.009784	0.01235	0.020342	0.035547	15	0.009938	0.02341	0.050257	0.06658	15	0.009528	0.014493	0.065167	0.09431	15	2.79e-05	0.004955	0.007815	0.003297	15	0.008313	0.007353	0.008235	-0.00256	15	0.000162	-0.00094	-0.00224	-0.0042	15	0.00309	0.00247	0.008693	-0.00033	15	0.008419	-0.00199	0.010447	0.01334	15	0.002447	0.00239	0.006349	-0.0006	15	0.002753	0.011573	0.023409	0.030926
15.2	0.009396	0.011927	0.019946	0.035481	15.2	0.010583	0.022831	0.049915	0.06646	15.2	0.008962	0.014419	0.064619	0.094739	15.2	-0.0005	0.005409	0.008084	0.004459	15.2	0.007952	0.007508	0.008633	-0.00193	15.2	8.8e-05	-0.00068	-0.00176	-0.00444	15.2	0.002504	0.002969	0.008261	0.000589	15.2	0.007988	-0.00173	0.009493	0.014112	15.2	0.002352	0.002975	0.006652	-0.00035	15.2	0.002176	0.0123	0.023795	0.030798
15.4	0.009456	0.011922	0.020836	0.035011	15.4	0.011204	0.02196	0.05026	0.067441	15.4	0.008258	0.015071	0.064099	0.09537	15.4	-0.00099	0.00534	0.00759	0.005269	15.4	0.008059	0.007783	0.008995	-0.00236	15.4	0.001072	-0.00124	-0.00232	-0.00488	15.4	0.002583	0.0041	0.007681	-0.00044	15.4	0.007694	-0.00123	0.008378	0.014667	15.4	0.002206	0.002917	0.007348	-0.0005	15.4	0.002201	0.013386	0.02404	0.03075
15.6	0.010564	0.011621	0.020971	0.035881	15.6	0.011692	0.021405	0.049952	0.068148	15.6	0.008298	0.015934	0.063701	0.094669	15.6	-0.00087	0.005589	0.007593	0.005317	15.6	0.007778	0.008074	0.009181	-0.00248	15.6	0.00123	-0.00046	-0.00174	-0.00483	15.6	0.002604	0.004601	0.006887	-4.5e-06	15.6	0.007416	-0.0002	0.008534	0.01449	15.6	0.002786	0.003049	0.007851	-0.00067	15.6	0.002362	0.013543	0.023608	0.030353
15.8	0.010632	0.011438	0.02085	0.036804	15.8	0.012974	0.021477	0.049161	0.06972	15.8	0.008341	0.016067	0.063518	0.09463	15.8	-0.00066	0.00591	0.0083	0.005231	15.8	0.007652	0.00824	0.010048	-0.00303	15.8	0.001557	-0.00048	-0.00096	-0.00468	15.8	0.002778	0.004911	0.007551	0.000143	15.8	0.00806	-0.00078	0.007956	0.01431	15.8	0.003169	0.003351	0.007898	-0.00099	15.8	0.002307	0.013238	0.023459	0.030549
16	0.011263	0.011474	0.021162	0.037223	16	0.015003	0.021053	0.048891	0.069708	16	0.008562	0.015517	0.063909	0.095282	16	-0.00018	0.006069	0.008096	0.004992	16	0.00795	0.008517	0.010306	-0.0033	16	0.001295	-0.00012	-0.00082	-0.00472	16	0.002154	0.005812	0.007934	0.000481	16	0.008635	-0.00029	0.007341	0.013657	16	0.002486	0.003133	0.008252	-0.00123	16	0.001568	0.013621	0.022874	0.030891
16.2	0.011309	0.011285	0.021	0.037299	16.2	0.015906	0.020984	0.049258	0.069751	16.2	0.008612	0.016036	0.063141	0.095738	16.2	-0.00035	0.006365	0.008382	0.00593	16.2	0.008192	0.008817	0.010762	-0.00232	16.2	0.001032	-6.6e-05	-0.00059	-0.0045	16.2	0.001485	0.005723	0.008033	-5.3e-05	16.2	0.009187	-0.00021	0.006973	0.013529	16.2	0.002604	0.00288	0.008983	-0.00108	16.2	0.002077	0.01445	0.023125	0.031036
16.4	0.011241	0.011018	0.020856	0.037867	16.4	0.015605	0.02036	0.049273	0.071126	16.4	0.007912	0.016619	0.064076	0.096424	16.4	-0.00107	0.00614	0.008433	0.005599	16.4	0.008735	0.009084	0.011947	-0.00239	16.4	0.001043	0.00031	-0.00066	-0.00414	16.4	0.002223	0.006145	0.00766	0.00032	16.4	0.009	0.000904	0.006453	0.013045	16.4	0.001895	0.002347	0.008525	-0.00138	16.4	0.002601	0.014537	0.022086	0.0311
16.6	0.010772	0.010723	0.020891	0.038366	16.6	0.015525	0.019885	0.049382	0.070779	16.6	0.008013	0.016126	0.064554	0.097565	16.6	-0.00142	0.005966	0.008172	0.00568	16.6	0.008923	0.009603	0.011727	-0.00263	16.6	0.000192	0.000473	-0.00075	-0.00373	16.6	0.002345	0.006619	0.007561	0.000134	16.6	0.009118	0.001576	0.006721	0.012823	16.6	0.001244	0.002632	0.007398	-0.00195	16.6	0.002386	0.014677	0.02273	0.031831
16.8	0.011053	0.010942	0.020911	0.038276	16.8	0.014952	0.01908	0.048984	0.071158	16.8	0.007332	0.015551	0.064961	0.098364	16.8	-0.00169	0.005933	0.007746	0.005734	16.8	0.009446	0.009371	0.011953	-0.00285	16.8	-0.00014	0.000835	-0.00056	-0.00286	16.8	0.002303	0.006653	0.007785	4.34e-05	16.8	0.009423	0.001689	0.007029	0.012257	16.8	0.00081	0.003326	0.007444	-0.00161	16.8	0.002219	0.014359	0.023649	0.031553
17	0.010315	0.011576	0.021172	0.038266	17	0.015142	0.018884	0.048912	0.072174	17	0.007035	0.01528	0.065478	0.09997	17	-0.00152	0.005681	0.007183	0.005307	17	0.009673	0.0096	0.0122	-0.00263	17	-0.00067	0.000748	-0.00046	-0.00268	17	0.001952	0.007273	0.008142	-0.00057	17	0.009466	0.002126	0.006923	0.011379	17	6.82e-05	0.003271	0.007222	-0.00252	17	0.00206	0.014743	0.023866	0.031728
17.2	0.009948	0.012154	0.021584	0.038178	17.2	0.015074	0.01918	0.04839	0.07218	17.2	0.006024	0.015282	0.066341	0.100353	17.2	-0.00199	0.005683	0.007601	0.004916	17.2	0.009308	0.009473	0.012017	-0.00279	17.2	-0.00072	0.000747	-0.00081	-0.00262	17.2	0.002426	0.006892	0.008477	-4.9e-05	17.2	0.008632	0.001876	0.00774	0.010196	17.2	-0.00087	0.004019	0.006758	-0.00286	17.2	0.001321	0.015052	0.024004	0.031606
17.4	0.009252	0.012466	0.021738	0.038398	17.4	0.015623	0.019032	0.048325	0.072668	17.4	0.005549	0.01444	0.067838	0.101161	17.4	-0.00185	0.005383	0.006761	0.004776	17.4	0.009374	0.00937	0.012217	-0.00321	17.4	-0.00107	0.000702	-0.00073	-0.00295	17.4	0.002033	0.006449	0.008582	-0.0003	17.4	0.009286	0.00174	0.00786	0.0105	17.4	-0.0008	0.004231	0.006235	-0.00274	17.4	0.001144	0.014758	0.024376	0.031814
17.6	0.00865	0.013001	0.021967	0.038342	17.6	0.015454	0.018894	0.048667	0.07334	17.6	0.005695	0.014332	0.068498	0.10142	17.6	-0.00145	0.005714	0.007003	0.005154	17.6	0.009319	0.008612	0.012318	-0.00307	17.6	-0.00169	0.00074	-2.5e-05	-0.00295	17.6	0.001537	0.006413	0.007977	-1.7e-05	17.6	0.00837	0.002033	0.007896	0.0112	17.6	-0.00063	0.004718	0.006231	-0.00301	17.6	0.001485	0.014522	0.023993	0.031457
17.8	0.008139	0.013132	0.021674	0.037946	17.8	0.015289	0.018924	0.049406	0.073846	17.8	0.005549	0.014054	0.068337	0.101668	17.8	-0.00153	0.005115	0.007041	0.004472	17.8	0.008636	0.007989	0.012538	-0.00318	17.8	-0.00149	0.000365	-0.00013	-0.00229	17.8	0.002133	0.006549	0.006668	-0.00019	17.8	0.008639	0.002168	0.006764	0.011128	17.8	-0.00033	0.004772	0.005509	-0.00307	17.8	0.001922	0.01435	0.024043	0.032159
18	0.007598	0.012966	0.022136	0.038013	18	0.014865	0.019156	0.050064	0.073945	18	0.005524	0.014496	0.067559	0.101521	18	-0.00153	0.004768	0.00678	0.003526	18	0.008869	0.00858	0.011945	-0.00282	18	-0.00167	0.000421	0.00028	-0.00232	18	0.002591	0.006219	0.006238	0.000132	18	0.008308	0.0022	0.006877	0.011674	18	-0.0002	0.005516	0.005085	-0.00221	18	0.001647	0.014427	0.024617	0.033008
18.2	0.007775	0.012767	0.022941	0.037162	18.2	0.014174	0.019321	0.050051	0.074716	18.2	0.005557	0.014791	0.066984	0.101253	18.2	-0.00132	0.003814	0.006641	0.003145	18.2	0.00864	0.008366	0.011472	-0.00218	18.2	-0.00215	0.000283	0.000439	-0.00221	18.2	0.002413	0.006165	0.006612	0.000284	18.2	0.00822	0.001608	0.007184	0.011905	18.2	-0.00046	0.004827	0.004986	-0.0009	18.2	0.00196	0.013861	0.0246	0.033669
18.4	0.007645	0.012574	0.022812	0.036841	18.4	0.014182	0.01868	0.049611	0.074825	18.4	0.005535	0.01455	0.066396	0.100908	18.4	-0.00124	0.004067	0.007088	0.003659	18.4	0.009098	0.008522	0.010453	-0.00159	18.4	-0.00211	0.000812	0.000256	-0.00352	18.4	0.002317	0.005678	0.0065	-2.9e-05	18.4	0.007911	0.001551	0.007462	0.01235	18.4	-0.0005	0.004425	0.003948	-0.0008	18.4	0.002253	0.013669	0.024476	0.034209
18.6	0.007056	0.013339	0.022959	0.036151	18.6	0.01361	0.01917	0.049637	0.074598	18.6	0.005975	0.014906	0.066098	0.100146	18.6	-0.00148	0.004756	0.007599	0.004544	18.6	0.008919	0.009278	0.010712	-0.00135	18.6	-0.00237	0.000843	-0.00063	-0.00387	18.6	0.003096	0.004928	0.006573	-0.00057	18.6	0.00703	0.001674	0.007669	0.012905	18.6	0.000292	0.003909	0.003275	-0.00082	18.6	0.002337	0.013417	0.02495	0.035052
18.8	0.007682	0.014599	0.02321	0.035077	18.8	0.013741	0.019514	0.050286	0.073567	18.8	0.006414	0.01502	0.066092	0.099553	18.8	-0.00133	0.005247	0.008172	0.00475	18.8	0.00815	0.009006	0.010724	-0.00106	18.8	-0.00139	-0.00024	1.02e-05	-0.00382	18.8	0.002916	0.004338	0.005927	-0.00118	18.8	0.006886	0.001419	0.007431	0.012921	18.8	1.14e-06	0.003287	0.002579	-0.00037	18.8	0.002739	0.013338	0.024989	0.035022
19	0.007969	0.014343	0.023621	0.035178	19	0.01437	0.018928	0.049769	0.073772	19	0.006775	0.015362	0.065367	0.098929	19	-0.00096	0.005948	0.007804	0.005409	19	0.008455	0.008726	0.011022	-0.00019	19	-0.00149	-0.00093	0.000106	-0.0037	19	0.00314	0.003228	0.004731	-0.00215	19	0.007191	0.002451	0.007197	0.013956	19	-0.00042	0.003235	0.002692	-0.00088	19	0.002173	0.013839	0.025782	0.03524
19.2	0.00821	0.014108	0.023703	0.035025	19.2	0.013678	0.018458	0.049667	0.073857	19.2	0.006524	0.015351	0.064733	0.09867	19.2	-0.0011	0.006394	0.007254	0.00555	19.2	0.008358	0.008979	0.011164	-0.00024	19.2	-0.00094	-0.00041	0.00031	-0.0039	19.2	0.002955	0.003413	0.00377	-0.001	19.2	0.006906	0.001561	0.006966	0.013316	19.2	-0.00062	0.00315	0.00283	-0.00199	19.2	0.00221	0.01458	0.025853	0.035916
19.4	0.009082	0.013843	0.024327	0.035252	19.4	0.013641	0.018925	0.049314	0.074293	19.4	0.006523	0.015925	0.064785	0.098194	19.4	-0.00103	0.006847	0.007015	0.006047	19.4	0.008252	0.008188	0.010973	-0.00075	19.4	-0.00021	-0.00086	-0.00116	-0.00401	19.4	0.003872	0.003921	0.003748	-0.00106	19.4	0.007049	0.00105	0.006551	0.012706	19.4	-0.00031	0.002905	0.003031	-0.0029	19.4	0.001499	0.014325	0.02558	0.035291
19.6	0.00955	0.013179	0.023889	0.036477	19.6	0.014473	0.019103	0.049602	0.074095	19.6	0.00779	0.015616	0.064325	0.097662	19.6	-0.0005	0.006702	0.007375	0.006331	19.6	0.008778	0.007693	0.010415	-0.00079	19.6	-0.00046	-0.00038	-0.00125	-0.00437	19.6	0.004334	0.004015	0.003485	-5.7e-05	19.6	0.0068	0.001121	0.006953	0.013013	19.6	0.000287	0.002277	0.003009	-0.00339	19.6	0.001093	0.01382	0.025495	0.034998
19.8	0.009908	0.013856	0.023086	0.036479	19.8	0.015	0.01966	0.049434	0.074235	19.8	0.008311	0.01534	0.064034	0.098649	19.8	-0.00012	0.007112	0.007819	0.006216	19.8	0.008221	0.006972	0.010684	-0.00145	19.8	-0.00032	-0.00022	-0.00196	-0.0037	19.8	0.004521	0.003606	0.004106	0.000359	19.8	0.007086	0.00057	0.006565	0.013405	19.8	0.0004	0.001907	0.003879	-0.00385	19.8	0.000791	0.014066	0.025121	0.034942
20	0.010143	0.013967	0.023056	0.036339	20	0.015804	0.019762	0.049626	0.074388	20	0.008783	0.015369	0.063901	0.099293	20	0.000402	0.006936	0.007682	0.006011	20	0.008444	0.006567	0.010238	-0.00066	20	-5e-05	0.001028	-0.00266	-0.00383	20	0.004617	0.003751	0.003626	0.000584	20	0.007595	0.00178	0.005839	0.013204	20	0.000594	0.001607	0.004029	-0.0047	20	0.000232	0.013606	0.024489	0.034828
20.2	0.010339	0.014371	0.022516	0.03708	20.2	0.015813	0.019674	0.049326	0.074045	20.2	0.009193	0.015552	0.0636	0.098587	20.2	-0.00021	0.007047	0.007678	0.006463	20.2	0.008591	0.006218	0.010003	-5.6e-05	20.2	0.000235	0.000611	-0.00326	-0.00363	20.2	0.004493	0.003539	0.00396	0.000201	20.2	0.008455	0.001894	0.005955	0.012979	20.2	0.000883	0.001807	0.004038	-0.00424	20.2	0.000981	0.013173	0.023688	0.034954
20.4	0.010722	0.014014	0.02188	0.03703	20.4	0.0162	0.019311	0.049119	0.074639	20.4	0.009561	0.015453	0.06367	0.098619	20.4	-0.0003	0.006899	0.007436	0.005938	20.4	0.008854	0.005588	0.009639	-0.00069	20.4	0.000337	0.000965	-0.00359	-0.00334	20.4	0.005331	0.004118	0.003809	0.000384	20.4	0.008109	0.001862	0.005433	0.012741	20.4	0.000597	0.002508	0.004314	-0.00425	20.4	0.000464	0.012494	0.023652	0.035079
20.6	0.010724	0.01393	0.020966	0.037222	20.6	0.016648	0.020372	0.049625	0.074934	20.6	0.010281	0.015422	0.064163	0.098698	20.6	-0.00016	0.006398	0.006835	0.006326	20.6	0.0081	0.005308	0.008681	-0.00111	20.6	0.000173	0.001586	-0.00411	-0.00291	20.6	0.005372	0.003707	0.004355	0.000758	20.6	0.00917	0.001911	0.005907	0.011482	20.6	0.000616	0.002911	0.004869	-0.00479	20.6	7.86e-05	0.012392	0.024724	0.035199
20.8	0.010328	0.013822	0.021078	0.036771	20.8	0.016379	0.020748	0.049344	0.075943	20.8	0.010131	0.015667	0.064564	0.099326	20.8	-4e-05	0.005859	0.006613	0.006079	20.8	0.007697	0.005031	0.008611	-0.00147	20.8	0.000886	0.002634	-0.00444	-0.00244	20.8	0.005254	0.003689	0.004492	0.000477	20.8	0.009568	0.001096	0.005742	0.010624	20.8	0.000779	0.003481	0.005712	-0.0044	20.8	0.000308	0.012379	0.024155	0.035251
21	0.010513	0.01326	0.020212	0.03718	21	0.016828	0.021272	0.049687	0.077123	21	0.009949	0.015831	0.065414	0.099853	21	-5.9e-05	0.005469	0.007002	0.005073	21	0.006911	0.004276	0.008457	-0.0017	21	0.001047	0.003257	-0.0045	-0.00302	21	0.005463	0.003954	0.004841	0.001566	21	0.008866	0.000886	0.005384	0.011202	21	0.000965	0.00312	0.006485	-0.00459	21	5.59e-05	0.012592	0.02358	0.034742
21.2	0.010646	0.012923	0.020192	0.037858	21.2	0.016336	0.021652	0.049217	0.077225	21.2	0.009011	0.01622	0.066329	0.09953	21.2	7.05e-05	0.005352	0.007554	0.005137	21.2	0.007644	0.00458	0.008219	-0.00178	21.2	0.001399	0.003108	-0.00401	-0.00274	21.2	0.005628	0.003503	0.005358	0.002064	21.2	0.008223	0.000666	0.005923	0.010543	21.2	0.001304	0.002815	0.006946	-0.00399	21.2	-9.8e-05	0.013017	0.023444	0.034403
21.4	0.010133	0.012622	0.020531	0.038864	21.4	0.016659	0.021033	0.048813	0.077986	21.4	0.009125	0.016733	0.066665	0.100753	21.4	0.000829	0.004763	0.007891	0.005299	21.4	0.007798	0.004123	0.008024	-0.00193	21.4	0.001737	0.003878	-0.00334	-0.00287	21.4	0.005917	0.004167	0.0056	0.002124	21.4	0.008676	0.000411	0.005754	0.011218	21.4	0.001236	0.002462	0.007287	-0.00404	21.4	0.000391	0.012489	0.023266	0.034389
21.6	0.010448	0.013344	0.019935	0.039111	21.6	0.015699	0.020592	0.04834	0.077816	21.6	0.00916	0.017409	0.066994	0.101164	21.6	0.00087	0.003954	0.008318	0.005249	21.6	0.007305	0.004579	0.008623	-0.00129	21.6	0.001531	0.004423	-0.00211	-0.00328	21.6	0.005216	0.005066	0.005867	0.002204	21.6	0.009117	0.000676	0.006143	0.010664	21.6	0.001866	0.00236	0.007353	-0.00481	21.6	0.001417	0.012187	0.022879	0.034078
21.8	0.009991	0.013467	0.019987	0.039165	21.8	0.0157	0.021379	0.048422	0.077612	21.8	0.008895	0.017658	0.067045	0.101549	21.8	0.000846	0.003474	0.008773	0.003928	21.8	0.007402	0.004896	0.008756	-0.00162	21.8	0.001535	0.003844	-0.00188	-0.0032	21.8	0.004957	0.005394	0.006329	0.002658	21.8	0.009794	0.000527	0.005794	0.010195	21.8	0.001535	0.002045	0.007032	-0.00409	21.8	0.002168	0.012508	0.022862	0.033878
22	0.01004	0.013741	0.020771	0.039712	22	0.014862	0.021851	0.047129	0.077804	22	0.008177	0.017912	0.067388	0.100764	22	0.001189	0.002949	0.008735	0.003668	22	0.008037	0.005676	0.008631	-0.00079	22	0.001595	0.003534	-0.00105	-0.0044	22	0.00528	0.005966	0.007688	0.002941	22	0.01021	0.000394	0.006184	0.010662	22	0.001586	0.002254	0.007222	-0.00361	22	0.002064	0.01224	0.022859	0.033533
22.2	0.010326	0.013382	0.021398	0.039195	22.2	0.013862	0.021458	0.046352	0.077831	22.2	0.007944	0.017801	0.067399	0.100667	22.2	0.000937	0.002542	0.00874	0.003592	22.2	0.007731	0.006577	0.00831	-0.00086	22.2	0.001799	0.003919	-0.00116	-0.00462	22.2	0.004425	0.005964	0.008693	0.001697	22.2	0.010244	0.00078	0.006607	0.010689	22.2	0.001654	0.0015	0.006832	-0.00401	22.2	0.001893	0.011839	0.022827	0.03368
22.4	0.010395	0.013401	0.020961	0.039094	22.4	0.014415	0.02152	0.046738	0.07682	22.4	0.007223	0.017799	0.067501	0.100265	22.4	0.000335	0.002451	0.008897	0.003593	22.4	0.008153	0.007742	0.008318	-0.0007	22.4	0.002185	0.003513	-0.00123	-0.00519	22.4	0.003699	0.005368	0.009222	0.000585	22.4	0.010249	0.000438	0.006194	0.010968	22.4	0.00137	0.000762	0.005854	-0.00491	22.4	0.002157	0.012298	0.02328	0.034272
22.6	0.010584	0.013304	0.021395	0.038378	22.6	0.014264	0.021137	0.047241	0.075497	22.6	0.00739	0.017799	0.067131	0.099799	22.6	0.000261	0.002523	0.008621	0.003593	22.6	0.007916	0.008287	0.008722	-0.0008	22.6	0.001881	0.002825	-0.00078	-0.00481	22.6	0.003638	0.005172	0.009003	-0.00045	22.6	0.010211	0.000169	0.006122	0.011075	22.6	0.001643	0.000224	0.005989	-0.00474	22.6	0.002133	0.012922	0.023632	0.034432
22.8	0.011265	0.012621	0.022239	0.038644	22.8	0.013162	0.020708	0.047986	0.075088	22.8	0.007595	0.017667	0.067656	0.100084	22.8	-7.7e-05	0.003242	0.008132	0.00362	22.8	0.007827	0.008627	0.008506	-0.00092	22.8	0.002509	0.001955	0.000129	-0.00511	22.8	0.003358	0.004752	0.008432	-0.00113	22.8	0.010306	-0.0006	0.005628	0.010714	22.8	0.000456	0.000309	0.006378	-0.00491	22.8	0.00196	0.013688	0.024445	0.03447
23	0.011684	0.011997	0.023357	0.038721	23	0.012573	0.020561	0.047843	0.075119	23	0.007919	0.01763	0.067506	0.099972	23	-0.00053	0.003027	0.007442	0.003825	23	0.008636	0.009207	0.008842	-0.00155	23	0.002212	0.00145	0.000227	-0.0052	23	0.003164	0.005138	0.00756	-0.0016	23	0.010227	-0.00045	0.005394	0.010555	23	0.0003	0.000187	0.006013	-0.00498	23	0.002548	0.013852	0.025114	0.034816
23.2	0.012008	0.011519	0.023627	0.03922	23.2	0.01222	0.020514	0.048972	0.074296	23.2	0.0085	0.017137	0.0674	0.100194	23.2	-0.00109	0.003664	0.007634	0.004549	23.2	0.008558	0.009447	0.00898	-0.00165	23.2	0.002521	0.001282	-4.6e-06	-0.00562	23.2	0.002764	0.005897	0.0077	-0.00094	23.2	0.010089	-0.00052	0.004656	0.009809	23.2	0.000674	0.000452	0.006232	-0.00525	23.2	0.00266	0.014625	0.024635	0.034928
23.4	0.01161	0.011758	0.023604	0.03944	23.4	0.012372	0.020758	0.049433	0.073623	23.4	0.008906	0.016671	0.067801	0.100448	23.4	-0.001	0.003956	0.007114	0.005163	23.4	0.008431	0.00872	0.009012	-0.00221	23.4	0.003049	0.000672	-0.00026	-0.00573	23.4	0.00289	0.006261	0.008683	-0.00128	23.4	0.009795	-0.00024	0.004755	0.010037	23.4	6.86e-05	0.000131	0.006511	-0.00476	23.4	0.00193	0.015023	0.024165	0.034533
23.6	0.01142	0.012117	0.023332	0.039437	23.6	0.012845	0.020829	0.050456	0.072964	23.6	0.009538	0.014939	0.067355	0.100702	23.6	-0.001	0.003251	0.007428	0.005263	23.6	0.008919	0.008963	0.008866	-0.00267	23.6	0.002045	0.000472	0.000574	-0.00618	23.6	0.002708	0.005769	0.008452	-0.00113	23.6	0.0096	0.000757	0.004913	0.010819	23.6	-0.00038	0.000241	0.006786	-0.00419	23.6	0.001321	0.015214	0.02382	0.034301
23.8	0.011515	0.013343	0.022974	0.039126	23.8	0.013111	0.0209	0.051602	0.072088	23.8	0.009596	0.013826	0.067411	0.101273	23.8	-0.00078	0.003955	0.0068	0.005154	23.8	0.008035	0.009166	0.008832	-0.00388	23.8	0.001323	-0.00018	0.000196	-0.00636	23.8	0.002964	0.005582	0.008184	-0.00118	23.8	0.009791	0.000908	0.004852	0.010632	23.8	-0.00029	0.000573	0.008176	-0.00386	23.8	0.001174	0.015254	0.023406	0.034646
24	0.010886	0.012861	0.023069	0.039507	24	0.013096	0.020559	0.051517	0.071791	24	0.010263	0.013144	0.067632	0.100864	24	-3.9e-05	0.004019	0.006511	0.00537	24	0.009207	0.008644	0.008824	-0.00335	24	0.000413	-0.0003	0.000659	-0.00595	24	0.003061	0.005726	0.008394	-0.00078	24	0.00953	0.001684	0.004681	0.01027	24	-7.4e-05	0.00174	0.007996	-0.00332	24	0.00012	0.015	0.023104	0.035014
24.2	0.010867	0.013194	0.023134	0.039619	24.2	0.012699	0.020977	0.05239	0.070857	24.2	0.0103	0.012686	0.067631	0.100587	24.2	-0.00033	0.004644	0.006324	0.005699	24.2	0.009642	0.009322	0.009257	-0.00434	24.2	-0.00036	-0.0008	0.000393	-0.00574	24.2	0.002547	0.005607	0.008622	-0.00094	24.2	0.009149	0.001334	0.005103	0.010567	24.2	-8.5e-05	0.002964	0.009221	-0.00231	24.2	0.000323	0.015448	0.022227	0.035186
24.4	0.011315	0.013558	0.021961	0.038422	24.4	0.012985	0.021057	0.053024	0.070978	24.4	0.009984	0.012596	0.067213	0.100777	24.4	6.72e-05	0.005418	0.006369	0.006408	24.4	0.009184	0.008856	0.010114	-0.00412	24.4	-0.0004	-0.00093	0.00067	-0.00515	24.4	0.002242	0.004699	0.008211	-0.0011	24.4	0.008604	0.001697	0.005205	0.010773	24.4	-0.00033	0.003576	0.009275	-0.00169	24.4	0.000109	0.015266	0.022497	0.03523
24.6	0.010849	0.013422	0.02181	0.038083	24.6	0.013398	0.021661	0.053317	0.071478	24.6	0.010164	0.012697	0.067667	0.100123	24.6	0.000345	0.005529	0.006322	0.006618	24.6	0.007961	0.008712	0.009818	-0.00435	24.6	-0.00098	-0.00074	0.000855	-0.00475	24.6	0.002207	0.003998	0.007659	-0.00065	24.6	0.008944	0.002312	0.006079	0.010542	24.6	-0.00055	0.003627	0.009405	-0.00111	24.6	0.000662	0.01557	0.021171	0.034413
24.8	0.010842	0.013038	0.021544	0.037702	24.8	0.013318	0.021645	0.053249	0.071651	24.8	0.009316	0.012478	0.067592	0.100465	24.8	0.001285	0.005511	0.006805	0.006469	24.8	0.008448	0.008607	0.010524	-0.00404	24.8	-0.00128	0.000149	0.000817	-0.00568	24.8	0.002097	0.003535	0.007675	-0.00012	24.8	0.009004	0.002163	0.006155	0.011389	24.8	-0.00093	0.003409	0.009021	-0.001	24.8	0.00183	0.0161	0.020346	0.034721
25	0.011581	0.012674	0.019949	0.038549	25	0.014025	0.021859	0.053345	0.071905	25	0.008706	0.013166	0.067991	0.10084	25	0.001663	0.006306	0.006888	0.006651	25	0.008486	0.007894	0.011203	-0.00332	25	-0.00157	-0.00068	0.000645	-0.00635	25	0.00199	0.00308	0.007449	0.001013	25	0.009158	0.002785	0.006629	0.011384	25	-0.0011	0.003145	0.0089	-0.00115	25	0.00172	0.016888	0.020269	0.034659
25.2	0.011214	0.01278	0.019886	0.039247	25.2	0.013846	0.022357	0.052762	0.071317	25.2	0.008492	0.014412	0.068336	0.10102	25.2	0.002188	0.006625	0.007331	0.006389	25.2	0.009561	0.008044	0.010888	-0.00309	25.2	-0.00138	-0.00096	0.000982	-0.0056	25.2	0.001524	0.003131	0.007887	0.001358	25.2	0.00989	0.003083	0.007803	0.010676	25.2	-0.00131	0.00277	0.008311	-0.00153	25.2	0.001528	0.016578	0.020364	0.035131
25.4	0.011364	0.012811	0.020275	0.039015	25.4	0.01422	0.022326	0.051999	0.071646	25.4	0.009353	0.015192	0.068275	0.101694	25.4	0.002098	0.007048	0.007186	0.005698	25.4	0.009224	0.00811	0.011088	-0.00287	25.4	-0.00183	3.09e-05	0.001138	-0.00578	25.4	0.001796	0.00407	0.008074	0.002149	25.4	0.009949	0.002823	0.008508	0.011122	25.4	-0.00163	0.003563	0.008618	-0.00208	25.4	0.001925	0.016764	0.020355	0.034894
25.6	0.011107	0.013729	0.019558	0.038138	25.6	0.013881	0.0235	0.051425	0.071136	25.6	0.009091	0.015061	0.069052	0.100529	25.6	0.002047	0.007229	0.007414	0.004681	25.6	0.008996	0.008235	0.01127	-0.00196	25.6	-0.00276	0.000315	0.00154	-0.00633	25.6	0.001764	0.003914	0.008259	0.002081	25.6	0.010412	0.003818	0.009523	0.010508	25.6	-0.00136	0.003589	0.008398	-0.00279	25.6	0.002013	0.016178	0.020446	0.034616
25.8	0.010451	0.013252	0.019769	0.037632	25.8	0.014483	0.02376	0.050856	0.071476	25.8	0.008872	0.015155	0.068462	0.09941	25.8	0.002278	0.007101	0.007709	0.004137	25.8	0.009275	0.008088	0.01067	-0.00229	25.8	-0.00267	-3.8e-05	0.00077	-0.00684	25.8	0.001971	0.004624	0.008759	0.002693	25.8	0.010429	0.00457	0.009465	0.010946	25.8	-0.00227	0.004052	0.008155	-0.00288	25.8	0.001419	0.016537	0.020425	0.034685
26	0.011141	0.013392	0.020377	0.037555	26	0.014234	0.022784	0.050281	0.072314	26	0.0089	0.014909	0.068309	0.099459	26	0.001982	0.006398	0.007163	0.004224	26	0.009514	0.008313	0.010621	-0.0018	26	-0.00264	0.000267	0.000657	-0.00656	26	0.002072	0.005386	0.009597	0.00197	26	0.010801	0.005112	0.00933	0.011323	26	-0.00238	0.00434	0.007536	-0.0042	26	5.51e-05	0.016103	0.020845	0.034149
26.2	0.011569	0.012969	0.020174	0.0373	26.2	0.014446	0.022097	0.049921	0.072039	26.2	0.008867	0.015192	0.068014	0.099633	26.2	0.001059	0.006015	0.007249	0.003802	26.2	0.009119	0.009141	0.009236	-0.00205	26.2	-0.00289	0.000759	0.00048	-0.00618	26.2	0.001682	0.005727	0.009207	0.00151	26.2	0.01114	0.005155	0.009818	0.011764	26.2	-0.00238	0.003611	0.007689	-0.00554	26.2	-0.00068	0.01568	0.021463	0.035319
26.4	0.011104	0.013072	0.020153	0.03735	26.4	0.015735	0.021441	0.050249	0.071831	26.4	0.009319	0.015624	0.068308	0.099702	26.4	0.000704	0.00576	0.007176	0.003673	26.4	0.008625	0.008929	0.008499	-0.00208	26.4	-0.0037	0.000719	0.00042	-0.00652	26.4	0.001205	0.005877	0.009157	0.001791	26.4	0.011131	0.005027	0.008833	0.011505	26.4	-0.00255	0.002303	0.007232	-0.00622	26.4	0.000159	0.015862	0.021847	0.035289
26.6	0.011511	0.013007	0.020065	0.038244	26.6	0.014965	0.020974	0.049966	0.071881	26.6	0.009592	0.015308	0.068284	0.099621	26.6	0.000611	0.005637	0.006901	0.00341	26.6	0.008873	0.008778	0.008094	-0.00196	26.6	-0.00352	0.000773	0.000772	-0.00691	26.6	0.001203	0.006352	0.008118	0.001926	26.6	0.011217	0.004024	0.007894	0.010984	26.6	-0.00206	0.00318	0.007593	-0.00598	26.6	9.2e-06	0.015944	0.023067	0.035043
26.8	0.011357	0.013283	0.020755	0.038314	26.8	0.01432	0.020455	0.05004	0.072964	26.8	0.009998	0.016261	0.068093	0.100184	26.8	-0.00035	0.005364	0.006464	0.003722	26.8	0.00932	0.009131	0.007366	-0.00166	26.8	-0.00223	0.000769	0.000995	-0.00676	26.8	0.001389	0.006022	0.007776	0.001647	26.8	0.011689	0.003651	0.007133	0.010337	26.8	-0.00255	0.0036	0.007554	-0.00659	26.8	0.000513	0.015944	0.024013	0.034515
27	0.01179	0.013568	0.0211	0.038254	27	0.014018	0.020521	0.04997	0.073299	27	0.010592	0.016685	0.068068	0.100519	27	-0.00016	0.004529	0.005764	0.003262	27	0.008823	0.008789	0.007441	-0.00161	27	-0.00167	0.000794	0.000408	-0.00686	27	0.000865	0.005838	0.00726	0.001564	27	0.011974	0.003126	0.006811	0.009309	27	-0.00227	0.004112	0.006746	-0.00716	27	0.000903	0.015828	0.024219	0.034477
27.2	0.011716	0.013715	0.020572	0.038837	27.2	0.014341	0.019924	0.05033	0.073508	27.2	0.01137	0.016364	0.067666	0.101019	27.2	-0.00045	0.005177	0.00525	0.003024	27.2	0.008218	0.008593	0.007296	-0.00171	27.2	-0.00128	0.00072	0.000538	-0.00697	27.2	0.000656	0.005757	0.00752	0.001914	27.2	0.012325	0.002591	0.006212	0.008816	27.2	-0.00199	0.004143	0.006922	-0.008	27.2	0.000278	0.016061	0.02409	0.034294
27.4	0.010548	0.014699	0.020806	0.039272	27.4	0.014143	0.019764	0.050599	0.073416	27.4	0.011266	0.01638	0.068044	0.101193	27.4	-0.00024	0.004288	0.005483	0.002841	27.4	0.008215	0.009291	0.007496	-0.00195	27.4	-0.00062	0.000555	0.001178	-0.00582	27.4	0.001005	0.005395	0.008321	0.00231	27.4	0.012835	0.001564	0.006103	0.00935	27.4	-0.00263	0.004201	0.00657	-0.00814	27.4	7.17e-05	0.015759	0.024143	0.033603
27.6	0.01065	0.015067	0.021211	0.039482	27.6	0.014468	0.019494	0.051139	0.073053	27.6	0.011633	0.015697	0.067473	0.101503	27.6	0.000427	0.004019	0.005837	0.002629	27.6	0.008725	0.009315	0.007902	-0.00239	27.6	-0.00107	0.000253	0.00111	-0.00544	27.6	0.001346	0.005422	0.008352	0.002567	27.6	0.01245	0.001448	0.005809	0.010128	27.6	-0.00197	0.004162	0.006632	-0.00844	27.6	6.47e-05	0.015245	0.024207	0.032923
27.8	0.010548	0.015008	0.022065	0.040155	27.8	0.013502	0.019999	0.051186	0.072505	27.8	0.012061	0.016008	0.068132	0.101714	27.8	0.001248	0.005185	0.005113	0.002992	27.8	0.008833	0.009142	0.008506	-0.0027	27.8	-0.00066	-0.00022	0.000588	-0.00514	27.8	0.001415	0.005652	0.008424	0.002604	27.8	0.012083	0.000807	0.006438	0.010129	27.8	-0.00069	0.004334	0.006621	-0.00815	27.8	0.000185	0.014914	0.024532	0.033128
28	0.010384	0.014407	0.022513	0.040224	28	0.012526	0.019802	0.050411	0.072001	28	0.012057	0.016712	0.067946	0.102284	28	0.001831	0.00531	0.005388	0.003078	28	0.009868	0.008699	0.009627	-0.00202	28	-0.00047	-0.00029	0.000745	-0.00405	28	0.001316	0.005243	0.008774	0.002432	28	0.011655	0.000793	0.00606	0.0106	28	-0.00074	0.004699	0.006274	-0.00762	28	0.000457	0.014593	0.024036	0.032567
28.2	0.0107	0.014706	0.022812	0.040087	28.2	0.012551	0.019943	0.050668	0.071875	28.2	0.011789	0.017224	0.068216	0.102922	28.2	0.001612	0.005616	0.005282	0.003647	28.2	0.009699	0.008887	0.010354	-0.00147	28.2	5.47e-05	-0.00011	0.001012	-0.0042	28.2	0.000923	0.004743	0.00891	0.001485	28.2	0.011602	0.000223	0.006163	0.010796	28.2	-0.00048	0.004819	0.006197	-0.00724	28.2	0.00065	0.014392	0.023764	0.032172
28.4	0.010773	0.014474	0.022914	0.04003	28.4	0.012536	0.019594	0.050317	0.071822	28.4	0.011235	0.017617	0.067816	0.102907	28.4	0.001884	0.005475	0.005478	0.003782	28.4	0.008577	0.008508	0.011542	-0.001	28.4	0.000579	-0.00119	0.001625	-0.00406	28.4	0.000757	0.00429	0.00862	0.001111	28.4	0.011194	0.000274	0.005957	0.010773	28.4	-0.00048	0.004044	0.00525	-0.00642	28.4	0.000905	0.014221	0.023954	0.032571
28.6	0.00972	0.014008	0.023083	0.039858	28.6	0.012753	0.019703	0.050516	0.072087	28.6	0.011335	0.017358	0.068602	0.102662	28.6	0.00271	0.004846	0.005654	0.003226	28.6	0.008611	0.008274	0.011623	-0.00141	28.6	0.000341	-0.00158	0.002081	-0.00436	28.6	0.00153	0.004047	0.007621	0.001519	28.6	0.011499	-0.00033	0.006074	0.010932	28.6	-0.00013	0.003592	0.005274	-0.00648	28.6	0.001227	0.014093	0.023231	0.032906
28.8	0.009555	0.013879	0.022457	0.039983	28.8	0.013221	0.020245	0.050467	0.072073	28.8	0.010371	0.017776	0.068567	0.103621	28.8	0.003055	0.004742	0.006109	0.003552	28.8	0.009467	0.00739	0.01239	-0.0011	28.8	0.000885	-0.00166	0.001382	-0.00442	28.8	0.001714	0.003568	0.007678	0.001749	28.8	0.011599	7.3e-05	0.006501	0.01075	28.8	-0.00041	0.003217	0.005397	-0.00656	28.8	0.001307	0.013518	0.023988	0.033816
29	0.01005	0.014203	0.022303	0.040342	29	0.014609	0.020129	0.050167	0.0724	29	0.009914	0.017974	0.06874	0.104025	29	0.002832	0.00587	0.005884	0.00322	29	0.00893	0.007167	0.012747	-0.00113	29	0.001286	-0.00206	0.001099	-0.00365	29	0.001965	0.002851	0.007067	0.001241	29	0.010656	-0.00017	0.007258	0.010742	29	-0.00048	0.002915	0.005321	-0.00526	29	0.000647	0.012901	0.024297	0.034491
29.2	0.009915	0.014068	0.023003	0.039747	29.2	0.014404	0.021286	0.050166	0.073097	29.2	0.010733	0.017359	0.068668	0.103461	29.2	0.002922	0.006191	0.006108	0.00349	29.2	0.009386	0.006926	0.012499	-0.00176	29.2	0.001414	-0.00188	0.001141	-0.00355	29.2	0.001901	0.002476	0.007229	0.001441	29.2	0.009928	-0.0004	0.00825	0.011499	29.2	-0.00055	0.00315	0.005558	-0.00516	29.2	-3.9e-05	0.011529	0.024501	0.034807
29.4	0.01043	0.013245	0.024161	0.039155	29.4	0.014412	0.020776	0.049702	0.074011	29.4	0.010407	0.016541	0.068115	0.10308	29.4	0.002529	0.006313	0.006231	0.003624	29.4	0.009501	0.007788	0.012801	-0.0015	29.4	0.000425	-0.00198	0.001269	-0.00376	29.4	0.002451	0.002842	0.00717	0.00105	29.4	0.009405	-0.00035	0.008243	0.011367	29.4	-0.00029	0.003683	0.005951	-0.00465	29.4	-0.00011	0.011669	0.024166	0.035414
29.6	0.009992	0.013144	0.023937	0.038964	29.6	0.014145	0.021094	0.048929	0.073797	29.6	0.010133	0.015399	0.068562	0.102819	29.6	0.002354	0.005816	0.006395	0.003929	29.6	0.009666	0.007089	0.012475	-0.00156	29.6	0.000504	-0.00178	0.00123	-0.00473	29.6	0.003138	0.003255	0.007107	0.000605	29.6	0.009307	0.001063	0.008586	0.011743	29.6	-0.00042	0.003731	0.006422	-0.00447	29.6	-0.0005	0.01068	0.024207	0.035514
29.8	0.010352	0.012787	0.023563	0.039214	29.8	0.014595	0.020338	0.049228	0.074799	29.8	0.010012	0.014869	0.068838	0.103047	29.8	0.002011	0.005213	0.006476	0.004195	29.8	0.010438	0.007568	0.012051	-0.00241	29.8	0.00117	-0.00141	0.000358	-0.00508	29.8	0.003978	0.00411	0.007291	0.000611	29.8	0.009648	0.002002	0.008865	0.012579	29.8	-0.00055	0.00355	0.00658	-0.00373	29.8	-0.00094	0.011796	0.024075	0.035927
30	0.010988	0.013713	0.02377	0.039257	30	0.015026	0.020088	0.048895	0.074981	30	0.010208	0.014515	0.068751	0.103498	30	0.001145	0.005165	0.006923	0.00424	30	0.010935	0.007757	0.011388	-0.00216	30	0.000704	-0.00089	0.000527	-0.00493	30	0.003993	0.004955	0.007918	-0.00011	30	0.009402	0.002231	0.009284	0.013069	30	-0.00029	0.003515	0.006635	-0.00336	30	-0.00219	0.012297	0.0243	0.035498
30.2	0.010837	0.013661	0.022731	0.038995	30.2	0.014729	0.02069	0.048413	0.075036	30.2	0.010638	0.014777	0.068522	0.102579	30.2	0.000611	0.005602	0.007142	0.00408	30.2	0.011033	0.008596	0.010069	-0.00169	30.2	0.000861	-0.00014	0.000172	-0.00533	30.2	0.004394	0.004837	0.008558	-0.00043	30.2	0.009443	0.003284	0.009587	0.013175	30.2	-0.00049	0.00345	0.006764	-0.00305	30.2	-0.00186	0.012746	0.023891	0.035528
30.4	0.010376	0.014132	0.022369	0.039296	30.4	0.015671	0.022013	0.048671	0.075473	30.4	0.010901	0.014563	0.068941	0.102329	30.4	0.000573	0.005764	0.007514	0.003687	30.4	0.011613	0.008157	0.009358	-0.00195	30.4	0.001424	-0.0006	4.58e-05	-0.00548	30.4	0.003553	0.004509	0.008368	-0.00053	30.4	0.009119	0.003123	0.009497	0.012631	30.4	-0.00052	0.00374	0.007306	-0.00254	30.4	-0.00126	0.014027	0.023886	0.03466
30.6	0.010534	0.013618	0.022427	0.039016	30.6	0.015503	0.023075	0.048269	0.076354	30.6	0.01046	0.014108	0.068634	0.10225	30.6	-0.00016	0.005975	0.007179	0.003868	30.6	0.01261	0.008326	0.009047	-0.00186	30.6	0.002346	9.25e-05	-0.0001	-0.00585	30.6	0.00443	0.004224	0.007937	-0.00055	30.6	0.009355	0.002212	0.008813	0.012245	30.6	-0.00053	0.005385	0.007755	-0.00215	30.6	-0.00114	0.015119	0.02436	0.034241
30.8	0.01082	0.0139	0.022833	0.038439	30.8	0.013921	0.023022	0.048365	0.077536	30.8	0.010505	0.014869	0.068635	0.102242	30.8	-0.00102	0.005894	0.007093	0.003952	30.8	0.012101	0.008759	0.008254	-0.00208	30.8	0.002727	0.000788	-0.00053	-0.00525	30.8	0.004626	0.003593	0.008031	-0.00094	30.8	0.009205	0.002081	0.009199	0.011936	30.8	-0.0018	0.006049	0.00758	-0.00266	30.8	4.17e-05	0.015508	0.023875	0.034013
31	0.011373	0.014262	0.021709	0.039084	31	0.013162	0.023614	0.048418	0.07752	31	0.010378	0.015115	0.069096	0.101581	31	-0.00115	0.006371	0.006823	0.003466	31	0.011057	0.00901	0.008123	-0.00217	31	0.003088	0.000979	-0.00133	-0.00528	31	0.004126	0.004367	0.007543	-0.00113	31	0.009675	0.001365	0.008395	0.011635	31	-0.00235	0.00706	0.007594	-0.0029	31	0.000697	0.016061	0.02426	0.034022
31.2	0.01146	0.014661	0.022082	0.039154	31.2	0.012748	0.02359	0.048255	0.077892	31.2	0.01063	0.015261	0.069062	0.101333	31.2	-0.00145	0.007085	0.006936	0.003861	31.2	0.011203	0.009042	0.008782	-0.00234	31.2	0.003606	0.001006	-0.00102	-0.00445	31.2	0.004321	0.005172	0.006975	-0.00074	31.2	0.00962	0.001366	0.007895	0.011723	31.2	-0.00298	0.007302	0.007216	-0.00391	31.2	0.001127	0.01621	0.024362	0.033487
31.4	0.011355	0.01434	0.022358	0.039295	31.4	0.012425	0.024018	0.048657	0.078049	31.4	0.010255	0.016181	0.06973	0.100295	31.4	-0.00137	0.007125	0.007839	0.003368	31.4	0.011361	0.008771	0.008905	-0.00261	31.4	0.004041	0.001344	-0.00175	-0.00345	31.4	0.004304	0.004753	0.0074	-0.00117	31.4	0.010504	0.000957	0.007946	0.011542	31.4	-0.00326	0.006879	0.006963	-0.00375	31.4	0.002135	0.016164	0.024482	0.033309
31.6	0.01181	0.014629	0.02194	0.038712	31.6	0.012293	0.024913	0.048877	0.077554	31.6	0.010351	0.0164	0.070149	0.099791	31.6	-0.00102	0.007802	0.00734	0.002577	31.6	0.011868	0.008746	0.008647	-0.00274	31.6	0.003846	0.00158	-0.00253	-0.00362	31.6	0.003956	0.005292	0.007526	-0.00141	31.6	0.010044	0.000216	0.007137	0.011334	31.6	-0.00354	0.00696	0.00682	-0.00361	31.6	0.002608	0.016481	0.024704	0.033261
31.8	0.011897	0.014427	0.022371	0.039225	31.8	0.011086	0.025312	0.049186	0.077258	31.8	0.01056	0.016764	0.071431	0.098584	31.8	-0.00088	0.008164	0.007024	0.003073	31.8	0.012011	0.009243	0.009536	-0.00242	31.8	0.0032	0.001479	-0.0027	-0.00334	31.8	0.003516	0.004854	0.007155	-0.00161	31.8	0.010025	-0.00013	0.006817	0.010862	31.8	-0.0035	0.007435	0.006594	-0.00353	31.8	0.002624	0.016899	0.02514	0.033329
32	0.011556	0.014229	0.02151	0.03915	32	0.010543	0.024171	0.049435	0.076223	32	0.009874	0.017579	0.070975	0.098463	32	-0.00027	0.008306	0.00748	0.003503	32	0.012036	0.009081	0.010156	-0.00236	32	0.002419	0.001789	-0.00212	-0.00292	32	0.002774	0.004307	0.006263	-0.00199	32	0.009684	0.000218	0.005637	0.010898	32	-0.00442	0.007644	0.00617	-0.00363	32	0.003386	0.016976	0.024925	0.033081
32.2	0.011416	0.014756	0.021256	0.039541	32.2	0.011226	0.023292	0.049566	0.076213	32.2	0.010491	0.018015	0.072334	0.09814	32.2	6.88e-05	0.007981	0.00692	0.004033	32.2	0.011366	0.009187	0.010587	-0.00261	32.2	0.002074	0.00208	-0.00137	-0.00289	32.2	0.002382	0.003763	0.005699	-0.00238	32.2	0.008931	-0.00106	0.004782	0.010455	32.2	-0.00373	0.007871	0.005329	-0.00337	32.2	0.002848	0.017028	0.02544	0.0334
32.4	0.010669	0.015102	0.021822	0.039895	32.4	0.011752	0.023027	0.050421	0.075329	32.4	0.010122	0.018151	0.07238	0.098051	32.4	0.000244	0.007604	0.006937	0.003668	32.4	0.010453	0.009576	0.011835	-0.00326	32.4	0.001479	0.001243	-0.00147	-0.00292	32.4	0.002449	0.004076	0.004329	-0.00196	32.4	0.008794	-0.00198	0.004465	0.010499	32.4	-0.00359	0.007204	0.005262	-0.00347	32.4	0.002383	0.017076	0.025132	0.034166
32.6	0.010497	0.015502	0.020791	0.038568	32.6	0.01265	0.021979	0.051099	0.075095	32.6	0.009535	0.017894	0.073166	0.098315	32.6	0.001001	0.007894	0.006536	0.003681	32.6	0.010424	0.009097	0.012657	-0.00327	32.6	0.001413	0.001163	-0.00149	-0.00202	32.6	0.002285	0.003788	0.002698	-0.00131	32.6	0.009188	-0.00212	0.004037	0.010455	32.6	-0.00303	0.007236	0.005386	-0.00362	32.6	0.002017	0.015812	0.024739	0.034669
32.8	0.010491	0.01535	0.020505	0.039316	32.8	0.01384	0.021759	0.051054	0.075039	32.8	0.009068	0.018205	0.072534	0.099161	32.8	0.000894	0.00723	0.006897	0.004369	32.8	0.009952	0.007933	0.013144	-0.00316	32.8	0.000864	0.000742	-0.00186	-0.00187	32.8	0.002044	0.004165	0.002427	-0.00142	32.8	0.008957	-0.00238	0.004275	0.010425	32.8	-0.00357	0.006632	0.005585	-0.00299	32.8	0.00174	0.015133	0.024699	0.034529
33	0.010418	0.015397	0.020619	0.039193	33	0.0143	0.021226	0.050624	0.074914	33	0.008838	0.017301	0.072134	0.100036	33	0.001354	0.006908	0.006158	0.004439	33	0.009081	0.008224	0.013035	-0.00346	33	-0.00013	-9.2e-06	-0.00163	-0.0013	33	0.001553	0.004605	0.002224	-0.00064	33	0.008927	-0.00279	0.004322	0.010252	33	-0.00255	0.006702	0.005142	-0.00288	33	0.00119	0.014066	0.024067	0.033911
33.2	0.010354	0.015391	0.020376	0.039295	33.2	0.013574	0.021094	0.050497	0.075116	33.2	0.009335	0.017505	0.071785	0.100853	33.2	0.001756	0.006286	0.006324	0.004558	33.2	0.009698	0.007886	0.013428	-0.00361	33.2	-0.00015	-0.00039	-0.00156	-0.00164	33.2	0.001234	0.004875	0.002704	0.000602	33.2	0.00948	-0.00216	0.004841	0.010173	33.2	-0.00187	0.007257	0.004794	-0.00307	33.2	0.001165	0.013774	0.023454	0.034296
33.4	0.010266	0.015484	0.019626	0.040089	33.4	0.013949	0.02011	0.050584	0.075225	33.4	0.009009	0.017393	0.071394	0.101793	33.4	0.001571	0.005486	0.006207	0.003908	33.4	0.01025	0.008686	0.013112	-0.00268	33.4	-0.00046	-0.00074	-0.00083	-0.00209	33.4	0.001203	0.005343	0.003402	0.001512	33.4	0.010135	-0.00177	0.005379	0.00986	33.4	-0.00144	0.007225	0.004704	-0.00313	33.4	0.000878	0.013835	0.023156	0.03471
33.6	0.009649	0.016115	0.019623	0.039931	33.6	0.0139	0.019529	0.051249	0.074203	33.6	0.009129	0.0172	0.071767	0.102545	33.6	0.001323	0.00526	0.005931	0.004351	33.6	0.010174	0.007718	0.013216	-0.00276	33.6	0.000196	-0.00051	-0.00142	-0.00272	33.6	0.001627	0.005401	0.004076	0.001703	33.6	0.009894	4.85e-05	0.006706	0.010247	33.6	-0.00065	0.006945	0.004923	-0.00253	33.6	0.001097	0.013606	0.023005	0.03438
33.8	0.009219	0.01647	0.019093	0.039986	33.8	0.014111	0.018992	0.051746	0.074342	33.8	0.009294	0.018126	0.071699	0.103609	33.8	0.001469	0.005431	0.006774	0.004258	33.8	0.010616	0.007437	0.01282	-0.00287	33.8	0.000355	-0.00049	-0.00166	-0.00211	33.8	0.002156	0.005028	0.004447	0.002102	33.8	0.010226	0.001162	0.008029	0.011247	33.8	-0.00023	0.006626	0.004275	-0.00146	33.8	0.000605	0.014469	0.022703	0.034477
34	0.009289	0.016997	0.018601	0.039661	34	0.01406	0.019025	0.051642	0.074008	34	0.010142	0.019062	0.069919	0.104489	34	0.001614	0.005441	0.007616	0.004925	34	0.010874	0.007341	0.011561	-0.0021	34	0.000259	0.000131	-0.00171	-0.00182	34	0.001545	0.004935	0.006666	0.00179	34	0.00999	0.001546	0.008725	0.011373	34	0.000187	0.006697	0.004572	-0.00112	34	-0.00011	0.014761	0.022413	0.033955
34.2	0.009848	0.016122	0.019022	0.039708	34.2	0.01345	0.019326	0.051316	0.07405	34.2	0.010887	0.019156	0.070027	0.105414	34.2	0.001813	0.006265	0.007535	0.004571	34.2	0.011278	0.007402	0.010349	-0.00201	34.2	0.001217	-1.9e-05	-0.00154	-0.00238	34.2	0.001544	0.00433	0.007671	0.002109	34.2	0.00976	0.002563	0.009054	0.011497	34.2	-0.00013	0.006756	0.004848	-0.00115	34.2	0.001371	0.015474	0.022118	0.033395
34.4	0.009997	0.01638	0.019477	0.040368	34.4	0.013471	0.019699	0.051636	0.074243	34.4	0.010332	0.019157	0.070005	0.106442	34.4	0.001234	0.00623	0.008064	0.004437	34.4	0.011356	0.007551	0.009668	-0.00232	34.4	0.001585	-0.00015	-0.00122	-0.00199	34.4	0.001704	0.003849	0.006747	0.002105	34.4	0.009846	0.001704	0.009311	0.011042	34.4	-0.00046	0.0064	0.006174	-0.0013	34.4	0.001719	0.015597	0.021539	0.033357
34.6	0.011091	0.015393	0.020767	0.04037	34.6	0.013241	0.019486	0.051554	0.074619	34.6	0.010716	0.019004	0.069425	0.107486	34.6	0.000503	0.00607	0.008199	0.004708	34.6	0.010666	0.007117	0.008665	-0.0022	34.6	0.001099	0.001544	-0.00093	-0.00303	34.6	0.001915	0.003799	0.00694	0.001946	34.6	0.009282	0.001988	0.009174	0.0098	34.6	-0.00038	0.006151	0.006365	-0.00178	34.6	0.002362	0.016079	0.021954	0.033348
34.8	0.01161	0.015546	0.020856	0.041679	34.8	0.012238	0.019705	0.051615	0.074779	34.8	0.01095	0.019452	0.069618	0.107957	34.8	0.000142	0.005679	0.009029	0.004701	34.8	0.00978	0.007148	0.008176	-0.0022	34.8	0.001371	0.000807	-0.00142	-0.00256	34.8	0.001556	0.00371	0.007269	0.00136	34.8	0.00928	0.002028	0.009123	0.010119	34.8	-0.00093	0.006125	0.006728	-0.00208	34.8	0.00285	0.015494	0.022598	0.033711
35	0.012225	0.015722	0.021236	0.041781	35	0.012704	0.020255	0.051505	0.074296	35	0.011443	0.019179	0.069385	0.107791	35	-0.00044	0.005864	0.009115	0.005159	35	0.009622	0.007436	0.007567	-0.00215	35	0.001705	0.000248	-0.00111	-0.00321	35	0.001326	0.003909	0.006871	0.001123	35	0.009757	0.001523	0.008783	0.010142	35	-0.00042	0.005686	0.006933	-0.00208	35	0.002928	0.016009	0.023352	0.033063
35.2	0.01251	0.015292	0.022242	0.040503	35.2	0.01302	0.020846	0.051622	0.07494	35.2	0.012008	0.019206	0.069707	0.108207	35.2	-0.0001	0.005659	0.009158	0.005202	35.2	0.00955	0.006769	0.007137	-0.00238	35.2	0.001552	0.000741	-0.0008	-0.00328	35.2	0.00123	0.003381	0.006449	0.001424	35.2	0.010024	0.001088	0.008382	0.009627	35.2	-0.00057	0.005069	0.007411	-0.00298	35.2	0.002661	0.015762	0.023222	0.032898
35.4	0.012815	0.015499	0.02179	0.039742	35.4	0.012718	0.020633	0.051672	0.074792	35.4	0.01288	0.018937	0.069631	0.106751	35.4	-0.00028	0.005533	0.009488	0.004472	35.4	0.009567	0.007064	0.006459	-0.00298	35.4	0.001301	0.001307	-0.00088	-0.00392	35.4	0.001407	0.002421	0.007673	0.000983	35.4	0.010068	-0.00018	0.007371	0.009493	35.4	-0.00061	0.004726	0.00808	-0.0025	35.4	0.003106	0.016119	0.023082	0.033255
35.6	0.013399	0.01562	0.022005	0.039348	35.6	0.013141	0.02118	0.052048	0.07455	35.6	0.013067	0.017546	0.069926	0.105701	35.6	-0.00037	0.006329	0.009282	0.005006	35.6	0.010054	0.008419	0.006246	-0.00305	35.6	0.000732	0.00134	-0.00109	-0.00532	35.6	0.001186	0.002486	0.00812	0.000871	35.6	0.00889	0.000155	0.005793	0.009309	35.6	-0.00101	0.005003	0.008201	-0.00319	35.6	0.002844	0.016511	0.023472	0.033246
35.8	0.013333	0.015525	0.022423	0.039454	35.8	0.013325	0.021046	0.051697	0.07425	35.8	0.013226	0.017394	0.070365	0.10462	35.8	0.000225	0.006544	0.009604	0.006172	35.8	0.009925	0.008657	0.006671	-0.00269	35.8	0.000593	0.002012	-0.00041	-0.00568	35.8	0.001518	0.00207	0.00855	0.001014	35.8	0.008247	-8e-05	0.005345	0.009632	35.8	-0.00068	0.004957	0.008323	-0.00345	35.8	0.003092	0.015942	0.023341	0.033513
36	0.01247	0.015269	0.022202	0.038699	36	0.013716	0.020372	0.051839	0.073226	36	0.013523	0.017331	0.069999	0.103417	36	0.000584	0.006411	0.009606	0.006134	36	0.009205	0.008719	0.006758	-0.00271	36	0.000733	0.002206	0.000337	-0.00497	36	0.000768	0.001661	0.00756	0.000765	36	0.007701	-0.00036	0.003552	0.010129	36	-0.00096	0.004907	0.007929	-0.00372	36	0.003783	0.015184	0.0229	0.033604
36.2	0.01206	0.015605	0.022679	0.038027	36.2	0.015193	0.020972	0.051541	0.073682	36.2	0.014485	0.017004	0.070732	0.102815	36.2	-0.00014	0.00651	0.009161	0.006452	36.2	0.008892	0.009474	0.007019	-0.00278	36.2	0.000534	0.002658	0.000464	-0.00506	36.2	0.001411	0.001917	0.007584	0.000979	36.2	0.007825	-0.00228	0.0029	0.010223	36.2	-0.00074	0.004458	0.0082	-0.0041	36.2	0.003004	0.014234	0.022911	0.03465
36.4	0.011935	0.015141	0.02262	0.037629	36.4	0.015548	0.020731	0.051501	0.07377	36.4	0.013804	0.016074	0.070797	0.102573	36.4	-0.00072	0.006817	0.009047	0.006351	36.4	0.008936	0.010001	0.007627	-0.00255	36.4	5.71e-05	0.002348	0.000421	-0.00527	36.4	0.001238	0.002777	0.006971	0.001027	36.4	0.008132	-0.00214	0.002335	0.010587	36.4	-0.0016	0.003887	0.008768	-0.00492	36.4	0.002456	0.0135	0.023072	0.035091
36.6	0.010707	0.01503	0.021994	0.036741	36.6	0.01536	0.020696	0.050733	0.074743	36.6	0.013276	0.015708	0.07174	0.10216	36.6	-0.00019	0.006874	0.008752	0.006263	36.6	0.008781	0.010153	0.008184	-0.00209	36.6	1.32e-05	0.002525	0.000857	-0.0051	36.6	0.001757	0.002747	0.006529	0.001245	36.6	0.009081	-0.00218	0.001579	0.010717	36.6	-0.00196	0.003739	0.009045	-0.00509	36.6	0.002176	0.013243	0.022686	0.035497
36.8	0.009985	0.014506	0.022306	0.036903	36.8	0.015583	0.021002	0.050065	0.075137	36.8	0.012783	0.016022	0.071956	0.101237	36.8	-0.00019	0.00634	0.009209	0.006342	36.8	0.009074	0.009937	0.008612	-0.00204	36.8	-0.00091	0.001654	0.000389	-0.00575	36.8	0.001991	0.003923	0.006845	0.001539	36.8	0.009275	-0.0018	0.001179	0.010666	36.8	-0.00254	0.003705	0.008677	-0.00522	36.8	0.002868	0.013291	0.022484	0.03512
37	0.00943	0.01493	0.02207	0.035881	37	0.016496	0.020324	0.050016	0.075325	37	0.012583	0.016316	0.072195	0.101161	37	-0.00035	0.006431	0.00836	0.00559	37	0.009398	0.010419	0.008749	-0.00248	37	-0.00111	0.001995	0.000697	-0.00556	37	0.002765	0.005003	0.006999	0.002598	37	0.009789	-0.00188	0.001286	0.010259	37	-0.00219	0.003946	0.007945	-0.00541	37	0.002777	0.013042	0.022415	0.035573
37.2	0.009268	0.016391	0.0213	0.03577	37.2	0.017267	0.020185	0.050341	0.076213	37.2	0.012483	0.017496	0.072195	0.101188	37.2	0.000282	0.007094	0.008944	0.005235	37.2	0.010013	0.011038	0.009355	-0.00201	37.2	-0.00058	0.002741	0.000929	-0.00673	37.2	0.002849	0.004956	0.007616	0.002645	37.2	0.00957	-0.00135	0.002133	0.010445	37.2	-0.00259	0.004332	0.007288	-0.00462	37.2	0.002702	0.013197	0.022551	0.036739
37.4	0.009103	0.015815	0.020585	0.035749	37.4	0.018197	0.020355	0.051126	0.076258	37.4	0.012572	0.017212	0.072642	0.101398	37.4	0.000114	0.007463	0.009134	0.00602	37.4	0.010673	0.011076	0.01026	-0.00166	37.4	-0.00076	0.002591	0.000681	-0.00741	37.4	0.003112	0.00537	0.007447	0.002375	37.4	0.009965	-0.001	0.003454	0.010859	37.4	-0.00283	0.004197	0.007061	-0.00471	37.4	0.002416	0.013457	0.023377	0.037532
37.6	0.008138	0.015236	0.020661	0.034963	37.6	0.017371	0.020472	0.05155	0.076432	37.6	0.011634	0.017689	0.072784	0.102017	37.6	0.000544	0.007594	0.009922	0.007021	37.6	0.010953	0.010412	0.010718	-0.00249	37.6	-0.0004	0.002653	-6.7e-05	-0.00709	37.6	0.003801	0.005362	0.008231	0.001931	37.6	0.009959	-5.7e-05	0.004165	0.011647	37.6	-0.00226	0.004034	0.006213	-0.00396	37.6	0.002945	0.013766	0.023682	0.037673
37.8	0.007807	0.014801	0.020405	0.035488	37.8	0.017087	0.020567	0.050849	0.0765	37.8	0.011042	0.018835	0.072712	0.102845	37.8	0.001378	0.008257	0.01067	0.007016	37.8	0.010918	0.010143	0.010332	-0.00306	37.8	-8.3e-05	0.002791	0.000388	-0.00601	37.8	0.004831	0.005793	0.008285	0.002704	37.8	0.010132	0.000331	0.004903	0.011999	37.8	-0.00221	0.004671	0.005613	-0.00386	37.8	0.002576	0.014783	0.024016	0.037545
38	0.008408	0.014942	0.020469	0.036278	38	0.017013	0.021067	0.051181	0.077024	38	0.01036	0.019254	0.071952	0.102996	38	0.001851	0.008396	0.011162	0.007363	38	0.011564	0.010461	0.009567	-0.00329	38	0.000246	0.002613	-0.00041	-0.00596	38	0.004412	0.005895	0.008806	0.002198	38	0.010075	0.000324	0.005197	0.011746	38	-0.00186	0.005185	0.006211	-0.00388	38	0.001456	0.015203	0.024618	0.037281
38.2	0.008515	0.014387	0.0212	0.037459	38.2	0.016479	0.021784	0.051122	0.07693	38.2	0.009665	0.019515	0.072601	0.1032	38.2	0.00248	0.008557	0.010496	0.006932	38.2	0.011517	0.009579	0.009716	-0.00332	38.2	0.000791	0.001616	2.81e-05	-0.00579	38.2	0.005089	0.005662	0.007973	0.002662	38.2	0.0096	0.001131	0.005656	0.011896	38.2	-0.00154	0.005351	0.006447	-0.00457	38.2	0.001386	0.015001	0.025298	0.036172
38.4	0.008536	0.014481	0.020808	0.038389	38.4	0.01605	0.021471	0.051821	0.077211	38.4	0.008806	0.020081	0.072331	0.103891	38.4	0.002656	0.008524	0.010264	0.006773	38.4	0.010867	0.009139	0.009598	-0.00267	38.4	0.000962	0.001727	-0.00065	-0.00525	38.4	0.005375	0.006247	0.007548	0.002853	38.4	0.009661	0.000951	0.005959	0.011745	38.4	-0.00069	0.005601	0.006861	-0.00411	38.4	0.000799	0.015234	0.025105	0.035949
38.6	0.009307	0.013473	0.021455	0.039354	38.6	0.016146	0.022304	0.051663	0.077217	38.6	0.008665	0.020292	0.071312	0.104478	38.6	0.003331	0.008744	0.009723	0.006015	38.6	0.009875	0.008144	0.008989	-0.00262	38.6	0.000976	0.001071	-0.00086	-0.00519	38.6	0.005547	0.006555	0.008012	0.003041	38.6	0.009682	0.00117	0.00636	0.011343	38.6	4.51e-05	0.004958	0.006929	-0.00455	38.6	0.000647	0.015628	0.026261	0.035466
38.8	0.009034	0.013602	0.02147	0.040071	38.8	0.015575	0.022963	0.05208	0.077048	38.8	0.008262	0.020755	0.071634	0.10462	38.8	0.004197	0.008609	0.009631	0.00618	38.8	0.009941	0.007997	0.009892	-0.00295	38.8	0.001715	-9.4e-05	-0.00103	-0.00369	38.8	0.005892	0.006576	0.008203	0.002926	38.8	0.010054	0.000902	0.006416	0.012202	38.8	6.33e-05	0.004741	0.007163	-0.00419	38.8	-0.00025	0.01531	0.025965	0.034681
39	0.00912	0.014006	0.021313	0.040086	39	0.014852	0.023733	0.051898	0.076373	39	0.008684	0.019853	0.071422	0.10495	39	0.004171	0.008571	0.00944	0.005678	39	0.009402	0.007773	0.010044	-0.00297	39	0.002325	-8.9e-05	1.31e-05	-0.00357	39	0.006156	0.006376	0.007835	0.003524	39	0.009522	0.000514	0.006804	0.01208	39	0.000428	0.004137	0.007708	-0.00349	39	-0.00067	0.016064	0.025451	0.033756
39.2	0.009708	0.013883	0.02102	0.039314	39.2	0.014553	0.0238	0.051787	0.076674	39.2	0.009648	0.019601	0.071341	0.105432	39.2	0.004289	0.008824	0.009174	0.005034	39.2	0.00913	0.007695	0.010292	-0.00383	39.2	0.002511	0.000289	-4.5e-05	-0.00353	39.2	0.005874	0.006514	0.008243	0.004081	39.2	0.009932	0.000966	0.006186	0.01194	39.2	0.000105	0.004784	0.008752	-0.0039	39.2	-0.00128	0.01538	0.024624	0.033592
39.4	0.009815	0.014178	0.020534	0.039352	39.4	0.014	0.023672	0.051506	0.076162	39.4	0.010456	0.0192	0.071141	0.104522	39.4	0.003873	0.009172	0.008877	0.004777	39.4	0.009435	0.008103	0.010578	-0.00419	39.4	0.002528	0.000189	7.63e-05	-0.00378	39.4	0.005799	0.006821	0.009047	0.004051	39.4	0.009581	0.001141	0.006373	0.011255	39.4	-0.00022	0.005019	0.008867	-0.00405	39.4	-0.00152	0.01509	0.02431	0.033163
39.6	0.009783	0.013953	0.020844	0.038793	39.6	0.014225	0.024436	0.050945	0.076369	39.6	0.010142	0.018791	0.071201	0.104458	39.6	0.003234	0.009636	0.00854	0.004895	39.6	0.009491	0.007904	0.01115	-0.00424	39.6	0.003104	0.00028	-0.00016	-0.0037	39.6	0.005262	0.006652	0.0097	0.003874	39.6	0.009287	0.002036	0.005648	0.010847	39.6	-0.00015	0.004888	0.008596	-0.00482	39.6	-0.00131	0.014391	0.024452	0.032774
39.8	0.009352	0.013696	0.021264	0.03865	39.8	0.013803	0.024499	0.050734	0.075504	39.8	0.011025	0.018457	0.071654	0.105057	39.8	0.002918	0.008996	0.008181	0.004905	39.8	0.009013	0.007684	0.010845	-0.00431	39.8	0.003799	0.000698	0.000465	-0.00275	39.8	0.004736	0.006941	0.010223	0.004302	39.8	0.009831	0.0016	0.005174	0.010955	39.8	-0.00049	0.005412	0.00763	-0.00414	39.8	-0.00067	0.013506	0.023339	0.032254
40	0.0091	0.01402	0.02144	0.037047	40	0.013079	0.023801	0.050775	0.074778	40	0.010806	0.018702	0.071531	0.104505	40	0.00247	0.008612	0.007649	0.00411	40	0.009265	0.008756	0.0107	-0.00502	40	0.003342	0.000261	0.000774	-0.00224	40	0.003424	0.006413	0.009807	0.004426	40	0.010238	0.001693	0.004424	0.010413	40	-0.00108	0.005432	0.007633	-0.00468	40	-0.00057	0.013523	0.022931	0.032377
40.2	0.009299	0.014638	0.02168	0.037158	40.2	0.012811	0.024117	0.05036	0.075591	40.2	0.011104	0.018689	0.071322	0.10495	40.2	0.001139	0.009113	0.006857	0.003877	40.2	0.009952	0.009599	0.010173	-0.00497	40.2	0.002586	0.000416	-9.9e-07	-0.00262	40.2	0.003029	0.005775	0.010059	0.004048	40.2	0.010823	0.001977	0.003787	0.010693	40.2	-0.00231	0.005548	0.007793	-0.00504	40.2	-0.00103	0.013045	0.022915	0.032974
40.4	0.009463	0.014381	0.021809	0.037495	40.4	0.012083	0.023835	0.050089	0.0764	40.4	0.011192	0.017654	0.071786	0.104825	40.4	0.001383	0.008937	0.006445	0.003497	40.4	0.009871	0.009938	0.010312	-0.00528	40.4	0.00197	0.00033	0.000244	-0.00326	40.4	0.003134	0.005763	0.010405	0.003168	40.4	0.010509	0.002563	0.003235	0.010443	40.4	-0.00331	0.006162	0.00716	-0.0049	40.4	-0.00051	0.012973	0.022833	0.032354
40.6	0.008448	0.014117	0.022144	0.037095	40.6	0.011952	0.023828	0.050244	0.076899	40.6	0.011434	0.017889	0.073135	0.104416	40.6	0.001671	0.008632	0.006406	0.00279	40.6	0.010264	0.009882	0.010825	-0.00479	40.6	0.001674	0.000479	-0.00047	-0.00436	40.6	0.003499	0.005731	0.010137	0.003039	40.6	0.010778	0.002245	0.002795	0.010427	40.6	-0.00356	0.006537	0.006652	-0.00538	40.6	-0.00026	0.013206	0.021944	0.031767
40.8	0.009632	0.014098	0.022766	0.035995	40.8	0.013074	0.023183	0.050293	0.076374	40.8	0.011905	0.018603	0.0737	0.104213	40.8	0.001387	0.008759	0.006823	0.00271	40.8	0.009557	0.010145	0.010998	-0.00487	40.8	0.001213	0.000205	-0.00084	-0.0046	40.8	0.003024	0.005994	0.010117	0.0033	40.8	0.010506	0.00288	0.002231	0.011172	40.8	-0.00398	0.006341	0.005581	-0.0049	40.8	0.00047	0.013287	0.021691	0.031565
41	0.009357	0.014879	0.021871	0.035767	41	0.013987	0.023315	0.050838	0.075558	41	0.012521	0.019236	0.074262	0.105452	41	0.000889	0.00887	0.007003	0.002166	41	0.00995	0.010116	0.010804	-0.00452	41	0.000387	0.001036	-0.00032	-0.00559	41	0.00319	0.005612	0.009856	0.002121	41	0.010512	0.00201	0.002946	0.011718	41	-0.00436	0.006523	0.004709	-0.00435	41	-0.00015	0.01291	0.021426	0.031995
41.2	0.009667	0.015186	0.022037	0.035721	41.2	0.014333	0.023177	0.050569	0.07516	41.2	0.012064	0.020334	0.074925	0.105898	41.2	0.001406	0.009137	0.007368	0.003147	41.2	0.010267	0.011081	0.010972	-0.00428	41.2	0.000273	0.000954	0.000531	-0.00608	41.2	0.003156	0.005121	0.00991	0.001448	41.2	0.010177	0.002039	0.004218	0.011973	41.2	-0.00444	0.007558	0.00446	-0.00419	41.2	-8.6e-05	0.013071	0.020973	0.032841
41.4	0.009967	0.014244	0.021726	0.035136	41.4	0.014025	0.022521	0.050949	0.074413	41.4	0.01241	0.019913	0.075484	0.105798	41.4	0.001494	0.009006	0.007566	0.003756	41.4	0.010493	0.01082	0.011176	-0.00454	41.4	-0.00066	0.000913	0.0002	-0.00671	41.4	0.003736	0.005753	0.009284	0.00147	41.4	0.010375	0.0017	0.004492	0.012593	41.4	-0.00448	0.007433	0.004056	-0.0046	41.4	-9.6e-05	0.01404	0.021056	0.033172
41.6	0.009455	0.014379	0.021239	0.035548	41.6	0.014175	0.021484	0.05096	0.07455	41.6	0.011677	0.020652	0.075472	0.105019	41.6	0.00156	0.008202	0.008024	0.004584	41.6	0.009891	0.011447	0.01092	-0.00476	41.6	-0.00089	0.000384	0.000939	-0.0067	41.6	0.004194	0.005434	0.008835	0.001666	41.6	0.010189	0.001604	0.004667	0.01227	41.6	-0.00333	0.007732	0.003961	-0.00513	41.6	-0.00043	0.01422	0.021234	0.033115
41.8	0.010422	0.014628	0.021312	0.036853	41.8	0.014748	0.020679	0.051235	0.07424	41.8	0.011216	0.020634	0.075852	0.104295	41.8	0.00194	0.008331	0.008572	0.00485	41.8	0.009494	0.011659	0.011209	-0.0046	41.8	-0.00175	0.00045	0.000359	-0.00595	41.8	0.004987	0.005953	0.007993	0.001765	41.8	0.010407	0.001446	0.005543	0.012418	41.8	-0.00265	0.009059	0.004731	-0.00553	41.8	-0.00127	0.014307	0.021337	0.033571
42	0.011131	0.015405	0.021144	0.037551	42	0.014611	0.020681	0.051916	0.074558	42	0.010773	0.020782	0.075718	0.103599	42	0.002181	0.008469	0.009508	0.004706	42	0.00985	0.01136	0.010879	-0.00412	42	-0.00169	2.67e-05	7.12e-06	-0.00598	42	0.003938	0.005988	0.007458	0.000667	42	0.00998	0.000753	0.005898	0.011836	42	-0.00182	0.009255	0.005744	-0.00507	42	-0.00163	0.013762	0.022059	0.033585
42.2	0.010812	0.015255	0.021157	0.037693	42.2	0.014801	0.020439	0.051904	0.074469	42.2	0.010553	0.02131	0.07539	0.103574	42.2	0.003225	0.007962	0.008538	0.005352	42.2	0.009483	0.010588	0.011017	-0.00283	42.2	-0.00203	7.11e-06	0.000892	-0.00545	42.2	0.004817	0.005923	0.006273	0.000287	42.2	0.009476	0.000749	0.00657	0.01162	42.2	-0.00115	0.009344	0.006711	-0.00499	42.2	-0.00135	0.013363	0.022517	0.033465
42.4	0.011517	0.015543	0.020943	0.03767	42.4	0.014687	0.019931	0.051595	0.074331	42.4	0.010709	0.021815	0.074584	0.103913	42.4	0.00356	0.00784	0.008059	0.005292	42.4	0.009587	0.010542	0.010945	-0.00204	42.4	-0.00166	0.000302	0.000598	-0.00518	42.4	0.004713	0.006446	0.006505	0.00085	42.4	0.008899	8e-05	0.006673	0.011443	42.4	-0.00087	0.009038	0.00816	-0.0038	42.4	-0.0011	0.013435	0.022666	0.033679
42.6	0.012208	0.015345	0.020921	0.037715	42.6	0.015327	0.020986	0.051076	0.074124	42.6	0.010545	0.022253	0.07367	0.104061	42.6	0.003904	0.006988	0.007881	0.006032	42.6	0.00868	0.010573	0.011319	-0.00192	42.6	-0.00104	0.000264	0.001207	-0.00434	42.6	0.004729	0.005566	0.006382	0.001243	42.6	0.008941	-0.00034	0.007698	0.010355	42.6	-0.00046	0.007937	0.009532	-0.00467	42.6	-0.0014	0.012854	0.023306	0.033639
42.8	0.012102	0.015776	0.020324	0.037602	42.8	0.015452	0.020603	0.050594	0.074436	42.8	0.01064	0.02239	0.07471	0.104429	42.8	0.004473	0.006909	0.008302	0.006704	42.8	0.00888	0.009991	0.011098	-0.00204	42.8	-0.00074	0.00036	0.001537	-0.00367	42.8	0.004702	0.005777	0.005947	0.001314	42.8	0.008507	-0.00112	0.00778	0.009984	42.8	4.21e-05	0.007549	0.010142	-0.00448	42.8	-0.00176	0.012584	0.023106	0.033149
43	0.012038	0.016469	0.020428	0.037517	43	0.015416	0.020728	0.050038	0.073936	43	0.011627	0.021314	0.074478	0.104731	43	0.004183	0.006966	0.008326	0.006198	43	0.008443	0.009778	0.010605	-0.00183	43	-0.00076	0.000367	0.002313	-0.00404	43	0.004899	0.005087	0.005803	0.001359	43	0.007862	-0.00176	0.008545	0.009493	43	0.00058	0.00694	0.011	-0.00389	43	-0.00148	0.012355	0.023642	0.033796
43.2	0.012481	0.01681	0.02069	0.037107	43.2	0.015311	0.020906	0.04958	0.074148	43.2	0.011758	0.021569	0.074616	0.104611	43.2	0.003783	0.007243	0.007926	0.006756	43.2	0.008897	0.009339	0.010222	-0.00291	43.2	-0.00096	0.000685	0.001893	-0.00416	43.2	0.00361	0.004893	0.005915	0.002301	43.2	0.009071	-0.00176	0.008912	0.008959	43.2	0.000911	0.007224	0.010801	-0.00462	43.2	-0.00118	0.01181	0.023271	0.03398
43.4	0.012107	0.01643	0.020916	0.036779	43.4	0.015832	0.021163	0.05028	0.073879	43.4	0.011677	0.021825	0.075351	0.104505	43.4	0.003331	0.006976	0.007544	0.007521	43.4	0.009638	0.008836	0.010032	-0.00286	43.4	-0.0008	0.000782	0.002022	-0.00361	43.4	0.003274	0.00489	0.00679	0.00279	43.4	0.008679	-0.00192	0.0094	0.008228	43.4	0.001871	0.006817	0.01002	-0.00504	43.4	-0.00059	0.011607	0.023855	0.034268
43.6	0.012006	0.016236	0.021031	0.036406	43.6	0.015206	0.021479	0.049818	0.07439	43.6	0.011403	0.02091	0.075002	0.105317	43.6	0.002922	0.006136	0.007178	0.007841	43.6	0.009813	0.00809	0.010117	-0.00302	43.6	-0.00065	0.001077	0.002149	-0.00334	43.6	0.002137	0.00359	0.007499	0.003386	43.6	0.008634	-0.00192	0.009103	0.008769	43.6	0.002771	0.006375	0.009777	-0.00501	43.6	-0.00014	0.011858	0.023427	0.034565
43.8	0.012307	0.0165	0.02144	0.036229	43.8	0.014718	0.021096	0.050179	0.073808	43.8	0.011905	0.020204	0.074597	0.10605	43.8	0.003733	0.00489	0.006811	0.007924	43.8	0.00995	0.008388	0.009594	-0.00336	43.8	-0.00095	0.001378	0.001709	-0.00367	43.8	0.001171	0.003146	0.008264	0.003316	43.8	0.009323	-0.00213	0.009058	0.008347	43.8	0.002903	0.006368	0.009546	-0.00436	43.8	0.000476	0.011748	0.023406	0.034606
44	0.012731	0.016917	0.021053	0.035705	44	0.014424	0.020817	0.050066	0.074195	44	0.011118	0.020016	0.073864	0.106292	44	0.003718	0.004476	0.00633	0.007708	44	0.00997	0.008509	0.009198	-0.0039	44	-0.00082	0.001105	0.001984	-0.00392	44	0.001164	0.002236	0.009278	0.003001	44	0.00965	-0.00179	0.008741	0.008806	44	0.002725	0.005559	0.009476	-0.00458	44	0.00042	0.012367	0.023932	0.03558
44.2	0.01275	0.017174	0.021097	0.036556	44.2	0.014785	0.021793	0.049957	0.075008	44.2	0.012063	0.019228	0.073615	0.106408	44.2	0.003291	0.0049	0.005651	0.006897	44.2	0.010391	0.00815	0.00924	-0.00329	44.2	-0.00028	0.001043	0.0015	-0.00444	44.2	0.001049	0.001685	0.009357	0.003184	44.2	0.00952	-0.0018	0.007996	0.009738	44.2	0.002415	0.005729	0.008268	-0.00395	44.2	0.000875	0.012029	0.024135	0.034857
44.4	0.012418	0.016481	0.021858	0.036262	44.4	0.014679	0.02246	0.04978	0.075873	44.4	0.012097	0.018185	0.074398	0.106882	44.4	0.003633	0.005129	0.005351	0.00688	44.4	0.011407	0.00783	0.009623	-0.00387	44.4	0.000758	0.000605	0.001802	-0.00489	44.4	0.001781	0.002077	0.009921	0.003342	44.4	0.00873	-0.00176	0.008199	0.009809	44.4	0.002222	0.005624	0.00723	-0.00382	44.4	0.001239	0.01244	0.023676	0.033878
44.6	0.011776	0.01607	0.021774	0.035991	44.6	0.014932	0.022329	0.050094	0.075102	44.6	0.012802	0.01892	0.075081	0.107421	44.6	0.002797	0.005064	0.004921	0.006329	44.6	0.011526	0.0071	0.009702	-0.00384	44.6	0.001287	0.00058	0.000957	-0.0055	44.6	0.001644	0.001563	0.009893	0.003747	44.6	0.008637	-0.00122	0.007909	0.010668	44.6	0.002097	0.004535	0.007268	-0.0031	44.6	0.00104	0.012908	0.022815	0.033278
44.8	0.010958	0.016605	0.022554	0.036286	44.8	0.014586	0.022867	0.050011	0.074941	44.8	0.012947	0.019312	0.075246	0.107569	44.8	0.002671	0.005334	0.00538	0.006685	44.8	0.011037	0.006593	0.008865	-0.00364	44.8	0.001729	0.000575	0.001059	-0.00519	44.8	0.00193	0.002291	0.0094	0.003748	44.8	0.0089	-0.00114	0.007655	0.01198	44.8	0.001052	0.004381	0.006942	-0.00232	44.8	0.000907	0.013553	0.022476	0.033626
45	0.010249	0.016446	0.022439	0.036348	45	0.01429	0.022342	0.049756	0.075023	45	0.012595	0.019009	0.074977	0.107339	45	0.002254	0.005251	0.004796	0.006699	45	0.011391	0.006152	0.008254	-0.00315	45	0.00194	0.001232	0.001551	-0.00563	45	0.002616	0.002695	0.008716	0.003283	45	0.00871	-0.00096	0.00835	0.012861	45	0.000376	0.005214	0.006434	-0.00254	45	0.000875	0.013719	0.021984	0.034443
45.2	0.010508	0.015576	0.023593	0.036762	45.2	0.014796	0.020981	0.049811	0.07507	45.2	0.012852	0.018709	0.075353	0.10667	45.2	0.002014	0.00592	0.004477	0.007196	45.2	0.011028	0.006432	0.008434	-0.00312	45.2	0.001525	0.000757	0.001692	-0.00516	45.2	0.003686	0.003366	0.008563	0.004203	45.2	0.008723	-0.00096	0.008346	0.013498	45.2	-8.1e-05	0.005437	0.006172	-0.00294	45.2	0.001228	0.014334	0.022053	0.035099
45.4	0.010612	0.015322	0.023643	0.03674	45.4	0.014682	0.020498	0.050385	0.076084	45.4	0.013333	0.018832	0.074947	0.106064	45.4	0.001612	0.005912	0.004793	0.007037	45.4	0.010468	0.007005	0.008	-0.0026	45.4	0.001968	0.001133	0.000986	-0.00534	45.4	0.003848	0.004443	0.007544	0.003894	45.4	0.008622	-0.00024	0.007622	0.014404	45.4	-0.00023	0.005033	0.005865	-0.00297	45.4	0.00122	0.014819	0.021823	0.034605
45.6	0.010832	0.015153	0.023674	0.037941	45.6	0.015533	0.020433	0.050438	0.076137	45.6	0.013391	0.019031	0.074726	0.105661	45.6	0.000901	0.00601	0.005247	0.007573	45.6	0.01055	0.008119	0.008971	-0.002	45.6	0.001753	0.001664	0.000495	-0.00598	45.6	0.004263	0.005094	0.007694	0.004108	45.6	0.009369	-3.5e-06	0.008435	0.014351	45.6	0.000145	0.005427	0.005665	-0.00303	45.6	0.000952	0.015014	0.022186	0.034604
45.8	0.01174	0.015628	0.024414	0.037996	45.8	0.015091	0.021202	0.050719	0.075694	45.8	0.012844	0.018651	0.0748	0.105573	45.8	0.00108	0.006412	0.005378	0.007073	45.8	0.010281	0.008382	0.009491	-0.00238	45.8	0.001668	0.002215	-0.00031	-0.00635	45.8	0.0043	0.00608	0.008125	0.003422	45.8	0.00927	-0.00037	0.008651	0.013827	45.8	-0.00016	0.006019	0.005897	-0.00255	45.8	0.000946	0.01506	0.021277	0.034498
46	0.011674	0.016449	0.024556	0.038017	46	0.014537	0.021753	0.050945	0.075351	46	0.012792	0.018792	0.074307	0.1056	46	0.000927	0.006663	0.005134	0.006894	46	0.01025	0.008762	0.009438	-0.0019	46	0.002216	0.002238	-0.00038	-0.00612	46	0.004206	0.006561	0.007926	0.00288	46	0.00854	0.000282	0.008383	0.012836	46	-1.6e-05	0.005646	0.006618	-0.00236	46	0.001509	0.015121	0.021399	0.033883
46.2	0.011859	0.01669	0.024966	0.038043	46.2	0.014794	0.021305	0.05061	0.075268	46.2	0.012595	0.019426	0.074225	0.105385	46.2	0.001165	0.005777	0.004177	0.007643	46.2	0.009818	0.009219	0.009759	-0.00128	46.2	0.002051	0.002362	-0.0003	-0.00592	46.2	0.00468	0.006552	0.007337	0.002402	46.2	0.00734	0.001003	0.008117	0.01277	46.2	-4.7e-05	0.005536	0.007464	-0.00252	46.2	0.001656	0.014565	0.021666	0.033447
46.4	0.012612	0.017195	0.024402	0.037822	46.4	0.014297	0.02184	0.051061	0.075306	46.4	0.013155	0.019923	0.07434	0.105672	46.4	0.000612	0.005415	0.00409	0.008264	46.4	0.009333	0.009694	0.009864	-0.00137	46.4	0.002399	0.002597	-0.00094	-0.00569	46.4	0.004184	0.006886	0.008052	0.002883	46.4	0.006854	0.001229	0.007814	0.012324	46.4	-0.0003	0.00593	0.007718	-0.00273	46.4	0.001256	0.014634	0.021788	0.033753
46.6	0.012899	0.017401	0.024331	0.037908	46.6	0.01501	0.021912	0.051278	0.075045	46.6	0.012698	0.020329	0.074085	0.106267	46.6	0.00045	0.005548	0.004094	0.008829	46.6	0.008	0.009454	0.009461	-0.00144	46.6	0.001911	0.002706	-0.00077	-0.00552	46.6	0.004464	0.007777	0.00836	0.002112	46.6	0.006534	0.000686	0.007827	0.01186	46.6	-0.00029	0.006052	0.00749	-0.00339	46.6	0.001489	0.015032	0.021679	0.033648
46.8	0.012399	0.016847	0.024035	0.038192	46.8	0.01441	0.021272	0.05167	0.075288	46.8	0.012748	0.020447	0.074624	0.10668	46.8	0.000608	0.005574	0.003878	0.008599	46.8	0.008135	0.009992	0.008878	-0.0026	46.8	0.001057	0.002224	-0.00165	-0.00506	46.8	0.004624	0.008411	0.008332	0.001335	46.8	0.005542	-0.00023	0.007665	0.011667	46.8	-0.00072	0.005395	0.007568	-0.00312	46.8	0.001332	0.014656	0.021232	0.034217
47	0.012051	0.01667	0.024734	0.038448	47	0.014745	0.022099	0.052264	0.074542	47	0.013654	0.02029	0.074831	0.10624	47	-9.6e-05	0.005654	0.004057	0.007785	47	0.007383	0.010223	0.009206	-0.00336	47	0.001121	0.002394	-0.00074	-0.00513	47	0.004351	0.008113	0.009018	0.000626	47	0.005622	0.000209	0.007726	0.011682	47	-0.00074	0.005096	0.007643	-0.00325	47	0.00159	0.014431	0.021009	0.034949
47.2	0.012063	0.016822	0.024349	0.038846	47.2	0.014741	0.022142	0.053205	0.073499	47.2	0.011976	0.020611	0.075168	0.106368	47.2	-0.00093	0.005352	0.004335	0.007898	47.2	0.008005	0.010109	0.010004	-0.00439	47.2	0.000844	0.002573	-0.0009	-0.00486	47.2	0.003355	0.007958	0.01011	0.000841	47.2	0.006292	0.000729	0.007824	0.011132	47.2	-0.00025	0.005257	0.007292	-0.00392	47.2	0.001922	0.013994	0.020803	0.035487
47.4	0.01228	0.015905	0.023533	0.038717	47.4	0.01528	0.022118	0.053405	0.072506	47.4	0.011563	0.020378	0.075273	0.106749	47.4	-0.00058	0.004883	0.004978	0.007471	47.4	0.008887	0.010857	0.010784	-0.00438	47.4	0.000462	0.002236	-0.00037	-0.00473	47.4	0.003614	0.007767	0.010937	0.000485	47.4	0.006048	3.51e-05	0.008004	0.01156	47.4	7.45e-05	0.005494	0.007736	-0.00399	47.4	0.001775	0.013747	0.021453	0.035741
47.6	0.011639	0.016299	0.023019	0.038683	47.6	0.014894	0.021796	0.05287	0.072354	47.6	0.011426	0.020509	0.074727	0.107338	47.6	3.39e-05	0.003963	0.005423	0.006544	47.6	0.009027	0.011117	0.011147	-0.00478	47.6	0.000225	0.001943	0.000278	-0.00513	47.6	0.003034	0.007043	0.011402	-0.00074	47.6	0.006118	-0.00039	0.007889	0.011105	47.6	9.42e-05	0.006545	0.00831	-0.00431	47.6	0.001361	0.013146	0.021334	0.035746
47.8	0.01163	0.016675	0.023029	0.038378	47.8	0.014767	0.021122	0.052642	0.071755	47.8	0.011119	0.021186	0.07464	0.107596	47.8	0.00043	0.004262	0.006071	0.006962	47.8	0.009381	0.011282	0.012041	-0.00475	47.8	0.000538	0.001634	-0.00019	-0.00542	47.8	0.003486	0.006874	0.011599	-0.00178	47.8	0.006305	-0.00077	0.0072	0.010537	47.8	-9.8e-05	0.006776	0.007956	-0.00411	47.8	0.001468	0.012723	0.022358	0.035149
48	0.011744	0.016375	0.022346	0.038613	48	0.01581	0.021856	0.053138	0.071835	48	0.010755	0.020731	0.074806	0.107829	48	0.000257	0.004966	0.006344	0.00663	48	0.009807	0.01128	0.012329	-0.00539	48	0.0003	0.001015	0.000306	-0.00507	48	0.003937	0.007386	0.011569	-0.00149	48	0.006717	-0.00095	0.006955	0.010689	48	0.000209	0.00661	0.007076	-0.00347	48	0.000836	0.012707	0.022901	0.034492
48.2	0.01151	0.016053	0.022217	0.038349	48.2	0.015958	0.02235	0.053718	0.071387	48.2	0.010851	0.020938	0.074662	0.107582	48.2	7.24e-05	0.006118	0.006434	0.00612	48.2	0.011028	0.011084	0.012766	-0.00546	48.2	0.000337	0.000305	0.000146	-0.00634	48.2	0.003672	0.006674	0.010611	-0.00099	48.2	0.006096	-0.00122	0.006704	0.010298	48.2	0.000748	0.007253	0.006717	-0.00346	48.2	0.00107	0.012597	0.023256	0.033021
48.4	0.01059	0.015718	0.022864	0.038115	48.4	0.015784	0.021969	0.053244	0.071693	48.4	0.011433	0.021393	0.074623	0.107468	48.4	0.000332	0.006174	0.006638	0.006369	48.4	0.011397	0.011625	0.012194	-0.0065	48.4	0.000578	-0.00029	0.000118	-0.00624	48.4	0.003741	0.007254	0.010696	-0.00152	48.4	0.006101	-0.00106	0.006737	0.009995	48.4	0.000635	0.007202	0.006885	-0.00285	48.4	0.000483	0.013299	0.023171	0.032721
48.6	0.009947	0.016105	0.022169	0.038969	48.6	0.015566	0.021678	0.053217	0.071389	48.6	0.012093	0.02129	0.074359	0.107622	48.6	0.000761	0.005806	0.00697	0.005937	48.6	0.010675	0.01109	0.01173	-0.00644	48.6	-4.4e-05	-0.00038	-6.1e-05	-0.00596	48.6	0.003687	0.007851	0.010094	-0.00186	48.6	0.006696	-0.00116	0.006836	0.009684	48.6	0.000802	0.006852	0.00696	-0.00205	48.6	-4.2e-05	0.013562	0.024177	0.033098
48.8	0.009118	0.016138	0.022304	0.0389	48.8	0.015391	0.022232	0.052845	0.072266	48.8	0.011674	0.020258	0.073688	0.10724	48.8	0.001641	0.006379	0.007925	0.006193	48.8	0.010503	0.010443	0.011062	-0.0062	48.8	5.3e-05	-0.00129	-2.1e-05	-0.00627	48.8	0.003176	0.008909	0.009567	-0.00232	48.8	0.006978	-0.00238	0.006869	0.01051	48.8	-0.00023	0.008265	0.006694	-0.00219	48.8	-0.00036	0.013504	0.025007	0.034129
49	0.009939	0.015539	0.022592	0.038411	49	0.015457	0.021301	0.052127	0.072249	49	0.011854	0.020113	0.07377	0.106735	49	0.00105	0.006638	0.008104	0.005766	49	0.010542	0.010104	0.010259	-0.00564	49	-0.00018	-0.00171	0.000854	-0.00624	49	0.002934	0.008493	0.008552	-0.00205	49	0.007147	-0.00271	0.007036	0.010511	49	-0.00051	0.008666	0.005922	-0.00297	49	-8e-05	0.013592	0.025116	0.034438
49.2	0.009952	0.015062	0.022934	0.037751	49.2	0.015465	0.021581	0.051638	0.072108	49.2	0.012133	0.020308	0.073267	0.106808	49.2	0.001221	0.008199	0.008538	0.006075	49.2	0.011422	0.009924	0.009927	-0.00463	49.2	-0.00022	-0.0021	0.000997	-0.0063	49.2	0.003341	0.008294	0.008448	-0.00067	49.2	0.007296	-0.00303	0.007022	0.010487	49.2	-0.00018	0.007892	0.005632	-0.00266	49.2	0.000238	0.013482	0.025064	0.03423
49.4	0.01016	0.015844	0.023198	0.037201	49.4	0.015201	0.022166	0.051265	0.072327	49.4	0.01158	0.021053	0.072672	0.106316	49.4	0.002023	0.008627	0.008844	0.005767	49.4	0.012286	0.010404	0.009074	-0.00443	49.4	5.96e-05	-0.00168	0.001075	-0.0068	49.4	0.002891	0.008827	0.008536	-0.00045	49.4	0.007579	-0.0025	0.007346	0.010352	49.4	0.000139	0.007545	0.005101	-0.00225	49.4	0.001136	0.014599	0.024352	0.033546
49.6	0.010811	0.016107	0.023941	0.037967	49.6	0.015739	0.022454	0.050166	0.071279	49.6	0.011291	0.019871	0.072661	0.106117	49.6	0.002271	0.009702	0.008713	0.005837	49.6	0.012332	0.010779	0.009436	-0.00356	49.6	-0.0012	-0.00184	0.000276	-0.00716	49.6	0.002614	0.008767	0.008852	0.000508	49.6	0.008391	-0.00292	0.007982	0.010501	49.6	-0.00025	0.007888	0.004593	-0.00236	49.6	0.000964	0.014194	0.024427	0.0333
49.8	0.011392	0.016721	0.024496	0.037937	49.8	0.015418	0.022446	0.049913	0.070122	49.8	0.010922	0.019556	0.073039	0.106249	49.8	0.002727	0.009789	0.008355	0.005597	49.8	0.011604	0.010664	0.009493	-0.00345	49.8	-0.00098	-0.00209	0.000447	-0.00693	49.8	0.002307	0.007954	0.009	0.000566	49.8	0.008925	-0.00276	0.007321	0.010625	49.8	-0.0011	0.007822	0.003869	-0.00291	49.8	0.00154	0.014082	0.024196	0.033236
50	0.011089	0.017236	0.02509	0.038757	50	0.015077	0.021516	0.049708	0.069499	50	0.011261	0.019122	0.073278	0.106098	50	0.0025	0.009492	0.008519	0.005569	50	0.011702	0.010246	0.009096	-0.00254	50	-0.00092	-0.00195	0.000378	-0.00671	50	0.001681	0.007729	0.008768	0.000878	50	0.009511	-0.00204	0.006768	0.011478	50	-0.00104	0.007588	0.004131	-0.00353	50	0.001789	0.014541	0.024732	0.033413
50.2	0.011754	0.017198	0.025293	0.039229	50.2	0.015556	0.020776	0.049771	0.069606	50.2	0.010954	0.019906	0.074738	0.10614	50.2	0.002777	0.008485	0.008743	0.005668	50.2	0.01115	0.010376	0.008774	-0.00261	50.2	-0.00105	-0.0019	8.41e-05	-0.00621	50.2	0.00186	0.007962	0.008778	0.001077	50.2	0.00901	-0.00125	0.006585	0.012181	50.2	-0.00117	0.007382	0.003728	-0.00351	50.2	0.001581	0.014703	0.024991	0.033843
50.4	0.011597	0.017383	0.024999	0.03885	50.4	0.014978	0.021681	0.050237	0.069749	50.4	0.011986	0.019638	0.07482	0.106851	50.4	0.00309	0.008671	0.008508	0.006112	50.4	0.011601	0.010236	0.00834	-0.00238	50.4	-0.00076	-0.00178	0.000486	-0.00613	50.4	0.002104	0.008318	0.009478	0.001798	50.4	0.009112	-0.00153	0.006231	0.012469	50.4	-0.00151	0.008484	0.003289	-0.00351	50.4	0.001398	0.015201	0.024706	0.034696
50.6	0.011792	0.017005	0.025368	0.039185	50.6	0.01577	0.021916	0.050685	0.069736	50.6	0.011731	0.019678	0.074608	0.107617	50.6	0.003097	0.009416	0.008254	0.005992	50.6	0.011514	0.010242	0.008262	-0.00267	50.6	-0.0004	-0.00159	0.000835	-0.00524	50.6	0.002341	0.008435	0.01062	0.002289	50.6	0.008869	-0.00194	0.006311	0.012754	50.6	-0.00272	0.008095	0.0039	-0.00314	50.6	0.002163	0.015425	0.024594	0.034515
50.8	0.011326	0.016698	0.025094	0.039059	50.8	0.015273	0.021366	0.049925	0.069821	50.8	0.012497	0.020007	0.075698	0.107513	50.8	0.002782	0.009234	0.008189	0.006172	50.8	0.011715	0.010639	0.008579	-0.00303	50.8	0.000227	-0.00062	0.000534	-0.00453	50.8	0.002011	0.008114	0.010475	0.003169	50.8	0.008804	-0.00151	0.00666	0.012561	50.8	-0.00327	0.00756	0.004691	-0.00351	50.8	0.001988	0.01499	0.024506	0.035138
51	0.010973	0.017084	0.025293	0.039103	51	0.0157	0.021696	0.049758	0.06894	51	0.012739	0.019876	0.077022	0.106909	51	0.002407	0.008973	0.008228	0.005481	51	0.011422	0.010188	0.008839	-0.00278	51	0.000818	-0.00021	0.001199	-0.00459	51	0.001627	0.007062	0.01091	0.003012	51	0.009861	-0.00089	0.00566	0.012422	51	-0.00308	0.007147	0.005078	-0.00409	51	0.002567	0.01463	0.024451	0.035316
51.2	0.011004	0.016924	0.025288	0.039118	51.2	0.015104	0.021246	0.050118	0.06817	51.2	0.012647	0.019716	0.077991	0.106977	51.2	0.00252	0.008756	0.008519	0.005432	51.2	0.011812	0.010386	0.009466	-0.00252	51.2	0.000817	0.000251	0.000248	-0.00441	51.2	0.00181	0.006404	0.011482	0.00302	51.2	0.010333	-0.00143	0.006585	0.011944	51.2	-0.00327	0.006813	0.005458	-0.00382	51.2	0.002519	0.014824	0.0243	0.03571
51.4	0.011555	0.016324	0.025309	0.038659	51.4	0.015135	0.021059	0.049353	0.068189	51.4	0.013075	0.020304	0.078862	0.106884	51.4	0.002915	0.008151	0.00816	0.004789	51.4	0.012069	0.011032	0.009286	-0.00236	51.4	0.001348	0.000503	0.000342	-0.00487	51.4	0.002148	0.005662	0.011323	0.003384	51.4	0.010927	-0.00142	0.006366	0.012288	51.4	-0.00278	0.007347	0.006558	-0.00439	51.4	0.001411	0.014799	0.024209	0.035159
51.6	0.011588	0.017077	0.026025	0.038518	51.6	0.015305	0.020943	0.050032	0.068706	51.6	0.013517	0.020441	0.078974	0.106381	51.6	0.002116	0.007992	0.008404	0.004444	51.6	0.01139	0.011045	0.009639	-0.00247	51.6	0.00195	0.000685	-0.00037	-0.00449	51.6	0.002408	0.005276	0.011575	0.002318	51.6	0.009946	-0.00133	0.006408	0.011489	51.6	-0.00228	0.007415	0.007053	-0.00451	51.6	0.000991	0.014877	0.023768	0.034943
51.8	0.011724	0.01688	0.025714	0.038458	51.8	0.014984	0.021072	0.050465	0.068395	51.8	0.013528	0.020122	0.079097	0.106259	51.8	0.001837	0.008814	0.008084	0.004883	51.8	0.011134	0.010389	0.010004	-0.00242	51.8	0.001492	0.001912	-0.00095	-0.00433	51.8	0.003745	0.005239	0.010966	0.002836	51.8	0.010692	-0.00129	0.006071	0.011336	51.8	-0.00102	0.007187	0.00746	-0.00517	51.8	0.000902	0.015065	0.023363	0.034709
52	0.012032	0.016017	0.024873	0.038043	52	0.015819	0.021803	0.051694	0.068325	52	0.013705	0.019874	0.078827	0.105972	52	0.001861	0.008871	0.007642	0.004565	52	0.011088	0.010748	0.01006	-0.00258	52	0.000152	0.003101	-0.00106	-0.00428	52	0.004106	0.004973	0.011282	0.003078	52	0.01015	-0.00119	0.006262	0.011154	52	4.54e-05	0.006461	0.008007	-0.00515	52	-0.0004	0.01516	0.023314	0.034292
52.2	0.012046	0.015245	0.024855	0.037772	52.2	0.01528	0.021902	0.05116	0.069038	52.2	0.013876	0.020864	0.078569	0.10593	52.2	0.0016	0.008393	0.007533	0.004689	52.2	0.011153	0.010801	0.010043	-0.00263	52.2	0.00089	0.002577	-0.00143	-0.00538	52.2	0.004437	0.00465	0.011501	0.0028	52.2	0.009562	-0.0009	0.00552	0.010058	52.2	0.001152	0.006462	0.008279	-0.00496	52.2	-0.00042	0.015418	0.022866	0.034161
52.4	0.012092	0.015695	0.025214	0.038251	52.4	0.01547	0.021863	0.050742	0.06998	52.4	0.014328	0.021145	0.078506	0.105834	52.4	0.001357	0.008288	0.007498	0.004118	52.4	0.01023	0.011106	0.009738	-0.00231	52.4	0.00052	0.002612	-0.00175	-0.005	52.4	0.004488	0.005737	0.010987	0.00233	52.4	0.009357	-0.00105	0.005509	0.010496	52.4	0.00124	0.00587	0.008452	-0.00429	52.4	-0.00132	0.015455	0.023135	0.034794
52.6	0.012325	0.015034	0.024232	0.03823	52.6	0.014793	0.022254	0.051452	0.070472	52.6	0.013729	0.020826	0.078383	0.10639	52.6	0.001575	0.008651	0.007543	0.004407	52.6	0.010078	0.010502	0.01006	-0.00189	52.6	0.000548	0.002271	-0.00184	-0.00575	52.6	0.004128	0.005188	0.011091	0.001151	52.6	0.00957	-0.00152	0.006067	0.009651	52.6	0.001455	0.005566	0.008064	-0.00449	52.6	-0.00148	0.015626	0.023615	0.035278
52.8	0.012451	0.014568	0.023474	0.037865	52.8	0.014786	0.022503	0.051302	0.071052	52.8	0.012714	0.020647	0.07747	0.106335	52.8	0.00141	0.00922	0.007481	0.004548	52.8	0.01024	0.009864	0.010118	-0.00247	52.8	0.000412	0.00131	-0.00165	-0.00566	52.8	0.004054	0.005496	0.011263	0.000216	52.8	0.009401	-0.00216	0.005983	0.010039	52.8	0.001629	0.005852	0.007859	-0.00396	52.8	-0.00103	0.015985	0.023144	0.035822
53	0.012381	0.014535	0.023052	0.037558	53	0.013939	0.022981	0.051428	0.071144	53	0.012189	0.020799	0.076884	0.1065	53	0.000569	0.008791	0.007243	0.004012	53	0.01086	0.009361	0.009644	-0.00181	53	0.000638	0.00153	-0.00051	-0.00566	53	0.00408	0.005571	0.01035	-0.00017	53	0.009471	-0.00193	0.005929	0.009383	53	0.001784	0.004927	0.007747	-0.00451	53	-0.0009	0.016339	0.02291	0.035853
53.2	0.012082	0.014346	0.022235	0.036611	53.2	0.013442	0.022815	0.051204	0.071683	53.2	0.011613	0.020413	0.075858	0.106358	53.2	0.00105	0.010208	0.006627	0.004015	53.2	0.011684	0.008896	0.0101	-0.00147	53.2	0.001009	0.001678	-0.00049	-0.00598	53.2	0.004357	0.005337	0.010777	-1.9e-05	53.2	0.008441	-0.00202	0.005784	0.010041	53.2	0.001749	0.004423	0.008116	-0.00393	53.2	-0.00069	0.016161	0.023405	0.035785
53.4	0.012017	0.014992	0.022152	0.036847	53.4	0.013376	0.023286	0.051437	0.07196	53.4	0.011243	0.02067	0.076179	0.106205	53.4	0.001774	0.010147	0.007128	0.00329	53.4	0.011094	0.009006	0.010162	-0.00229	53.4	0.001098	0.001751	-0.0015	-0.00639	53.4	0.0037	0.005896	0.010633	-0.00133	53.4	0.007937	-0.00248	0.005717	0.010334	53.4	0.0014	0.004401	0.007641	-0.00361	53.4	0.000252	0.016677	0.023405	0.035425
53.6	0.012172	0.01486	0.02249	0.037042	53.6	0.013761	0.022959	0.051563	0.07235	53.6	0.010842	0.020157	0.076416	0.106569	53.6	0.001263	0.010497	0.006631	0.003566	53.6	0.009972	0.008876	0.01071	-0.00239	53.6	0.001037	0.001795	-0.00157	-0.00591	53.6	0.002849	0.005409	0.010612	-0.0017	53.6	0.008154	-0.00264	0.005557	0.010858	53.6	0.000733	0.004895	0.007715	-0.00512	53.6	-0.00012	0.015928	0.024367	0.034934
53.8	0.012322	0.015042	0.022912	0.03713	53.8	0.013184	0.022149	0.052602	0.072113	53.8	0.010522	0.020601	0.075994	0.106419	53.8	0.001107	0.010064	0.007162	0.003527	53.8	0.009631	0.009126	0.011228	-0.00265	53.8	0.001769	0.002181	-0.00059	-0.00623	53.8	0.002765	0.005176	0.01083	-0.00198	53.8	0.008812	-0.00236	0.005106	0.011257	53.8	0.000263	0.00463	0.007543	-0.00575	53.8	0.000183	0.016618	0.025293	0.033872
54	0.011596	0.015707	0.022942	0.03738	54	0.012456	0.021229	0.053423	0.073259	54	0.010784	0.020741	0.076121	0.107221	54	0.000537	0.009871	0.007234	0.003538	54	0.009716	0.009388	0.011476	-0.00287	54	0.00189	0.00151	-0.00023	-0.00697	54	0.002299	0.006262	0.010646	-0.00154	54	0.008898	-0.00164	0.004779	0.012039	54	0.000979	0.004682	0.007929	-0.00562	54	0.000104	0.016484	0.025287	0.033667
54.2	0.011125	0.016254	0.022022	0.037503	54.2	0.01226	0.021119	0.053758	0.074276	54.2	0.01071	0.020787	0.076538	0.108146	54.2	0.000857	0.009535	0.007663	0.003664	54.2	0.009752	0.010031	0.011181	-0.00345	54.2	0.002131	0.001255	-0.00079	-0.00663	54.2	0.00252	0.00627	0.011384	-0.00103	54.2	0.008651	-0.00084	0.004473	0.011992	54.2	0.000545	0.005162	0.007591	-0.00584	54.2	0.000323	0.016507	0.025505	0.033031
54.4	0.010958	0.017068	0.021848	0.037457	54.4	0.011703	0.021634	0.054782	0.074611	54.4	0.011606	0.020122	0.075632	0.109182	54.4	0.000928	0.010091	0.007759	0.004261	54.4	0.010032	0.009559	0.011184	-0.00371	54.4	0.003118	0.001194	0.000301	-0.0067	54.4	0.001925	0.006939	0.011785	-0.00064	54.4	0.008786	-0.00099	0.004333	0.011857	54.4	0.000135	0.006265	0.007651	-0.00621	54.4	0.001305	0.016539	0.025884	0.033247
54.6	0.010699	0.017676	0.022192	0.037515	54.6	0.012389	0.021428	0.055263	0.074767	54.6	0.011863	0.020228	0.07589	0.109777	54.6	0.000536	0.010602	0.007665	0.004165	54.6	0.010183	0.00965	0.011166	-0.00412	54.6	0.002953	0.002095	0.000322	-0.00578	54.6	0.001159	0.007099	0.01209	-0.00033	54.6	0.008595	-0.00017	0.00404	0.011609	54.6	-0.00115	0.006245	0.008209	-0.0055	54.6	0.001745	0.015808	0.02644	0.03292
54.8	0.010347	0.017959	0.022109	0.037158	54.8	0.012155	0.021417	0.054168	0.074487	54.8	0.013103	0.020863	0.076165	0.10897	54.8	0.000254	0.009464	0.007982	0.004555	54.8	0.010156	0.009585	0.010522	-0.00486	54.8	0.003297	0.002778	-9.5e-05	-0.00589	54.8	0.001208	0.006633	0.011294	-0.00115	54.8	0.009016	6.65e-05	0.003282	0.011779	54.8	-0.00086	0.005537	0.008296	-0.0053	54.8	0.001836	0.015195	0.026326	0.033406
55	0.010818	0.01805	0.022996	0.038084	55	0.012131	0.021512	0.054623	0.074578	55	0.013672	0.020603	0.076233	0.108857	55	0.00027	0.008731	0.008275	0.00444	55	0.009816	0.009412	0.009618	-0.00543	55	0.003027	0.002343	-0.00091	-0.00545	55	0.001159	0.00585	0.011205	-0.00154	55	0.009715	0.000116	0.003171	0.011725	55	-0.00105	0.005698	0.00868	-0.00539	55	0.001396	0.014617	0.026753	0.03405
55.2	0.010469	0.01883	0.023883	0.037907	55.2	0.012138	0.02152	0.054978	0.074339	55.2	0.014258	0.020224	0.076849	0.107655	55.2	-2.1e-05	0.008116	0.009012	0.004538	55.2	0.009907	0.010257	0.009041	-0.00583	55.2	0.002809	0.002784	-0.00156	-0.00563	55.2	0.001338	0.005786	0.010923	-0.00144	55.2	0.0104	6.94e-05	0.004099	0.011664	55.2	-0.00136	0.005787	0.008395	-0.00527	55.2	0.001319	0.0149	0.026348	0.034545
55.4	0.01132	0.018888	0.024173	0.038469	55.4	0.012661	0.022094	0.054564	0.073777	55.4	0.014194	0.020525	0.076399	0.107712	55.4	-0.00075	0.007182	0.009452	0.004738	55.4	0.010575	0.010326	0.008748	-0.00623	55.4	0.002526	0.003283	-0.00096	-0.00563	55.4	0.001621	0.005732	0.010393	-0.00087	55.4	0.011106	0.000446	0.004052	0.011957	55.4	-0.00076	0.006507	0.008709	-0.00615	55.4	0.000347	0.013849	0.026567	0.035449
55.6	0.01093	0.018625	0.024365	0.038643	55.6	0.01345	0.022801	0.053996	0.072816	55.6	0.014161	0.020152	0.07542	0.107014	55.6	-0.00163	0.007163	0.009639	0.004732	55.6	0.010716	0.010519	0.00897	-0.00614	55.6	0.001968	0.002897	-0.00146	-0.00496	55.6	0.001946	0.005724	0.009525	-0.00115	55.6	0.011013	4.3e-05	0.004881	0.011594	55.6	-0.00095	0.00674	0.008147	-0.00578	55.6	-0.00038	0.013724	0.0262	0.036407
55.8	0.010685	0.018196	0.024631	0.038677	55.8	0.013073	0.02343	0.052664	0.072488	55.8	0.013671	0.021162	0.075839	0.107366	55.8	-0.00205	0.007132	0.009816	0.004922	55.8	0.01136	0.010024	0.008836	-0.00566	55.8	0.001056	0.003225	-0.00073	-0.00428	55.8	0.002389	0.005467	0.00972	-0.00019	55.8	0.012074	0.000411	0.005515	0.011007	55.8	-0.00106	0.007474	0.008428	-0.00626	55.8	-0.00146	0.01376	0.025916	0.036642
56	0.010991	0.017353	0.025267	0.038558	56	0.014019	0.024329	0.052092	0.071881	56	0.013994	0.022197	0.075741	0.106965	56	-0.00135	0.006919	0.010003	0.005888	56	0.011817	0.010151	0.008793	-0.00498	56	0.000741	0.002421	-0.00102	-0.00406	56	0.002278	0.005329	0.009804	-5e-05	56	0.011391	0.000617	0.005687	0.011131	56	-0.00071	0.007304	0.007639	-0.00609	56	-0.00254	0.014293	0.025495	0.036452
56.2	0.011468	0.01731	0.025383	0.03932	56.2	0.013587	0.025052	0.05148	0.072403	56.2	0.014379	0.022673	0.075319	0.107397	56.2	-0.00172	0.006092	0.009723	0.005006	56.2	0.011775	0.009757	0.008529	-0.00418	56.2	0.00065	0.002133	-0.00121	-0.00403	56.2	0.002329	0.004915	0.009089	0.000237	56.2	0.011559	0.000482	0.006176	0.010844	56.2	-0.00064	0.008749	0.007435	-0.00529	56.2	-0.00175	0.014416	0.024943	0.036527
56.4	0.011473	0.017061	0.025205	0.040325	56.4	0.013952	0.025148	0.051511	0.07205	56.4	0.014307	0.02236	0.074906	0.107288	56.4	-0.00213	0.006993	0.008888	0.005445	56.4	0.011981	0.008959	0.007991	-0.00385	56.4	8.63e-05	0.002017	-0.00076	-0.00366	56.4	0.002643	0.00539	0.008065	-7.9e-05	56.4	0.011384	0.000308	0.00728	0.012096	56.4	-0.00022	0.009011	0.007181	-0.00535	56.4	-0.00221	0.014642	0.02507	0.03711
56.6	0.010961	0.015807	0.025253	0.040409	56.6	0.012908	0.024854	0.050966	0.072002	56.6	0.014006	0.022387	0.074632	0.10746	56.6	-0.00201	0.006903	0.008909	0.006556	56.6	0.012696	0.008746	0.008574	-0.00341	56.6	0.000501	0.001625	-0.00054	-0.00379	56.6	0.002639	0.005063	0.008139	-0.00026	56.6	0.011787	-0.00091	0.008264	0.011222	56.6	-0.00056	0.008472	0.006548	-0.00467	56.6	-0.00255	0.015081	0.024793	0.036663
56.8	0.010685	0.016476	0.024622	0.040676	56.8	0.013316	0.025037	0.050423	0.072446	56.8	0.013353	0.022132	0.074559	0.107102	56.8	-0.00132	0.006696	0.008831	0.006079	56.8	0.013479	0.007986	0.009144	-0.00338	56.8	0.000337	0.00133	0.000119	-0.00289	56.8	0.002882	0.00593	0.007862	-0.00079	56.8	0.011556	-0.00076	0.007994	0.011707	56.8	-0.00064	0.008403	0.006767	-0.0045	56.8	-0.00306	0.015597	0.024372	0.037252
57	0.01046	0.01638	0.023829	0.040147	57	0.012651	0.025497	0.050446	0.073361	57	0.012593	0.022529	0.075149	0.106322	57	-0.00151	0.006539	0.008633	0.005993	57	0.013768	0.007583	0.00926	-0.00355	57	0.0004	0.001371	0.00099	-0.00383	57	0.00293	0.005772	0.008162	-0.00045	57	0.011132	-0.00073	0.008021	0.011633	57	-0.00104	0.008152	0.006532	-0.00528	57	-0.00367	0.015704	0.024879	0.037378
57.2	0.010927	0.016272	0.023089	0.039977	57.2	0.012228	0.02387	0.050746	0.074149	57.2	0.012493	0.022854	0.076138	0.10584	57.2	-0.00074	0.007679	0.008289	0.006438	57.2	0.013768	0.007637	0.009575	-0.0038	57.2	0.000655	0.00102	0.000838	-0.0041	57.2	0.003432	0.005479	0.007973	-0.00035	57.2	0.00962	-0.00145	0.007993	0.011986	57.2	-0.0006	0.00842	0.006605	-0.00568	57.2	-0.00398	0.015513	0.024919	0.037122
57.4	0.011454	0.01623	0.023212	0.038997	57.4	0.012141	0.023757	0.05116	0.075265	57.4	0.012768	0.022618	0.076265	0.106272	57.4	0.00017	0.007702	0.008329	0.00663	57.4	0.012686	0.008093	0.00969	-0.00393	57.4	0.001271	0.001279	0.001328	-0.00518	57.4	0.003704	0.006205	0.007816	-0.00024	57.4	0.009148	-0.00142	0.008124	0.011208	57.4	-2.5e-05	0.008019	0.006385	-0.00556	57.4	-0.00316	0.016555	0.024498	0.036503
57.6	0.012101	0.016283	0.02374	0.039355	57.6	0.012088	0.022788	0.051764	0.075379	57.6	0.012086	0.0219	0.076765	0.106289	57.6	0.000262	0.008371	0.007208	0.007197	57.6	0.012415	0.008455	0.010382	-0.00344	57.6	0.001188	0.001394	0.002167	-0.00498	57.6	0.004072	0.006098	0.007726	0.000354	57.6	0.008939	-0.00042	0.007951	0.011245	57.6	0.000658	0.007895	0.006175	-0.00676	57.6	-0.00286	0.01687	0.024879	0.035786
57.8	0.012641	0.016252	0.023239	0.039198	57.8	0.011707	0.021863	0.051879	0.076045	57.8	0.011955	0.021848	0.076213	0.10641	57.8	0.001064	0.008174	0.007567	0.006847	57.8	0.012109	0.009489	0.010481	-0.00255	57.8	0.000593	0.00178	0.002756	-0.00554	57.8	0.004493	0.006056	0.007847	0.000995	57.8	0.009316	-0.00028	0.007548	0.011616	57.8	0.000428	0.007028	0.006571	-0.00625	57.8	-0.00204	0.017133	0.024315	0.03492
58	0.01242	0.016045	0.021468	0.039472	58	0.012196	0.021263	0.052026	0.076778	58	0.012589	0.021956	0.076519	0.10726	58	0.001784	0.007991	0.007044	0.006457	58	0.011899	0.009316	0.010547	-0.00267	58	0.000279	0.001635	0.002435	-0.00667	58	0.003821	0.006666	0.008299	0.002241	58	0.009174	0.000321	0.007242	0.012075	58	0.001132	0.007838	0.006337	-0.00601	58	-0.00185	0.016983	0.023454	0.034632
58.2	0.012784	0.016224	0.020988	0.038488	58.2	0.012569	0.020584	0.052286	0.076881	58.2	0.011829	0.021455	0.07728	0.107185	58.2	0.002187	0.007956	0.007198	0.006367	58.2	0.011495	0.009564	0.009915	-0.00329	58.2	0.000378	0.002851	0.002013	-0.00622	58.2	0.003475	0.005991	0.009104	0.002339	58.2	0.009024	0.00072	0.006943	0.011099	58.2	1.39e-05	0.008231	0.006857	-0.00678	58.2	-0.00097	0.017282	0.023924	0.033689
58.4	0.01347	0.016515	0.020559	0.038218	58.4	0.013362	0.020357	0.053888	0.076718	58.4	0.012043	0.022258	0.077705	0.106691	58.4	0.002108	0.007635	0.007418	0.006288	58.4	0.011328	0.008994	0.010567	-0.00381	58.4	0.000559	0.00297	0.002329	-0.00625	58.4	0.003573	0.006269	0.008905	0.002475	58.4	0.009244	0.001041	0.00645	0.011306	58.4	0.000123	0.007726	0.006579	-0.00693	58.4	-0.00023	0.017649	0.023883	0.03396
58.6	0.0133	0.016583	0.019973	0.03748	58.6	0.013828	0.020259	0.053268	0.076775	58.6	0.012336	0.02269	0.078173	0.106495	58.6	0.002284	0.008076	0.007233	0.005663	58.6	0.011233	0.009399	0.010281	-0.00406	58.6	-0.00012	0.003205	0.002364	-0.00652	58.6	0.003262	0.006546	0.009388	0.002087	58.6	0.008802	0.001869	0.005628	0.011349	58.6	-0.00046	0.007281	0.006323	-0.0061	58.6	-3.9e-05	0.016887	0.023772	0.033571
58.8	0.013055	0.016473	0.019398	0.037541	58.8	0.014143	0.02049	0.052501	0.076677	58.8	0.012917	0.022862	0.078189	0.105174	58.8	0.002235	0.007424	0.007567	0.005942	58.8	0.011077	0.009732	0.009893	-0.00425	58.8	-0.00011	0.003062	0.001585	-0.00685	58.8	0.003039	0.006042	0.00928	0.001327	58.8	0.009086	0.001997	0.004963	0.011233	58.8	-7.8e-05	0.006461	0.006308	-0.00607	58.8	-0.00037	0.016819	0.02363	0.033571
59	0.01275	0.017205	0.019733	0.038452	59	0.014493	0.019792	0.052917	0.076368	59	0.013041	0.022761	0.078399	0.104963	59	0.002246	0.006889	0.007608	0.005334	59	0.011656	0.009251	0.009707	-0.00368	59	-0.00038	0.003144	0.00136	-0.00748	59	0.002605	0.006556	0.00934	0.001933	59	0.009279	0.002055	0.005178	0.01108	59	-0.00098	0.007447	0.006501	-0.00674	59	-0.00016	0.017366	0.023829	0.033676
59.2	0.011585	0.016952	0.019643	0.038156	59.2	0.015343	0.020283	0.052289	0.075177	59.2	0.012946	0.023181	0.078246	0.104754	59.2	0.001484	0.00643	0.007371	0.005489	59.2	0.011898	0.010299	0.010105	-0.00333	59.2	-0.00062	0.003488	0.001029	-0.00791	59.2	0.002136	0.00657	0.008811	0.002609	59.2	0.009423	0.001728	0.005377	0.01156	59.2	-0.00059	0.006845	0.006456	-0.00663	59.2	0.000768	0.017732	0.022957	0.033356
59.4	0.011476	0.015513	0.019	0.038716	59.4	0.015314	0.021058	0.051689	0.07422	59.4	0.013229	0.024631	0.077399	0.105704	59.4	0.000661	0.006625	0.007428	0.005494	59.4	0.011205	0.009967	0.010994	-0.00352	59.4	-0.00025	0.003111	0.000969	-0.00704	59.4	0.001557	0.007747	0.008461	0.002455	59.4	0.009523	0.00163	0.00604	0.011977	59.4	-0.00055	0.007346	0.007408	-0.00688	59.4	0.000583	0.017323	0.023873	0.033512
59.6	0.010944	0.014685	0.01938	0.038765	59.6	0.016048	0.021019	0.050809	0.073629	59.6	0.012702	0.025732	0.077223	0.10578	59.6	-0.00048	0.005929	0.006774	0.005437	59.6	0.010826	0.009792	0.011031	-0.00369	59.6	-0.00018	0.002441	0.000227	-0.00656	59.6	0.001691	0.007345	0.009258	0.002015	59.6	0.009735	0.001291	0.005737	0.011929	59.6	-0.00038	0.007249	0.007189	-0.00675	59.6	0.000855	0.017864	0.02399	0.032849
59.8	0.010516	0.015197	0.020031	0.039109	59.8	0.016247	0.020944	0.050287	0.073652	59.8	0.012797	0.026599	0.077496	0.106	59.8	-0.00048	0.005597	0.007298	0.005498	59.8	0.01107	0.009303	0.010813	-0.00347	59.8	0.000216	0.002246	-0.00028	-0.00587	59.8	0.001973	0.007048	0.010632	0.001512	59.8	0.00987	0.000793	0.006304	0.011296	59.8	-0.00101	0.007057	0.00788	-0.00654	59.8	0.00059	0.018131	0.024117	0.032754
60	0.009565	0.014292	0.019997	0.039132	60	0.01654	0.021523	0.050725	0.07201	60	0.01331	0.026715	0.076963	0.106214	60	-0.00027	0.005881	0.006381	0.005098	60	0.010867	0.009058	0.010076	-0.00335	60	0.001199	0.002481	-0.00136	-0.00544	60	0.002312	0.00736	0.010417	0.001384	60	0.009521	0.00041	0.006198	0.011401	60	-9.5e-05	0.007549	0.007642	-0.00697	60	0.001427	0.018205	0.023175	0.032616
60.2	0.009328	0.01401	0.01994	0.040081	60.2	0.015958	0.021603	0.050728	0.072228	60.2	0.012976	0.027105	0.077183	0.1069	60.2	-0.00142	0.005797	0.005897	0.004019	60.2	0.01059	0.009166	0.010066	-0.00296	60.2	0.000814	0.002495	-0.00201	-0.0047	60.2	0.002197	0.00688	0.009844	0.00113	60.2	0.009934	-0.0001	0.007164	0.011462	60.2	-0.00146	0.00783	0.008232	-0.00691	60.2	0.001325	0.01801	0.023175	0.032237
60.4	0.009167	0.013436	0.020431	0.040257	60.4	0.016097	0.021185	0.050103	0.072106	60.4	0.01279	0.026635	0.076993	0.10779	60.4	-0.00159	0.006353	0.005708	0.005075	60.4	0.010898	0.008931	0.010122	-0.00324	60.4	0.000851	0.001953	-0.00177	-0.0042	60.4	0.003	0.007817	0.01	0.000783	60.4	0.009804	-0.00067	0.007519	0.011424	60.4	-0.00117	0.007191	0.008176	-0.00679	60.4	0.001377	0.017603	0.02335	0.032746
60.6	0.008743	0.013433	0.021708	0.039845	60.6	0.015779	0.021309	0.049809	0.072658	60.6	0.012505	0.026668	0.077215	0.108152	60.6	-0.0013	0.006151	0.005901	0.005198	60.6	0.011353	0.00921	0.010487	-0.00248	60.6	0.001311	0.001434	-0.00251	-0.00381	60.6	0.003348	0.007643	0.010324	0.001021	60.6	0.009919	-0.00124	0.00716	0.011185	60.6	-0.00207	0.006715	0.007752	-0.00648	60.6	0.001507	0.01679	0.023488	0.032665
60.8	0.00916	0.013976	0.021556	0.039971	60.8	0.01588	0.02187	0.05003	0.073488	60.8	0.012308	0.026254	0.078117	0.108596	60.8	-0.00118	0.006591	0.00561	0.005072	60.8	0.01134	0.00922	0.010164	-0.00272	60.8	0.001029	0.00102	-0.00279	-0.00446	60.8	0.003258	0.007185	0.01054	0.000619	60.8	0.009894	-0.00058	0.00604	0.011025	60.8	-0.00227	0.007131	0.008236	-0.00728	60.8	0.001156	0.016594	0.023045	0.034062
61	0.009361	0.014193	0.021671	0.039884	61	0.015001	0.021801	0.050123	0.074524	61	0.012098	0.025827	0.078756	0.109314	61	-0.00114	0.006948	0.0057	0.005294	61	0.011082	0.009629	0.010622	-0.00287	61	0.001331	-1.2e-05	-0.00254	-0.0047	61	0.003292	0.006987	0.011024	0.00065	61	0.009225	-0.00126	0.005677	0.01114	61	-0.00202	0.007459	0.007812	-0.00687	61	0.001184	0.016068	0.023507	0.03413
61.2	0.01007	0.015082	0.022359	0.039921	61.2	0.014892	0.021278	0.050595	0.074736	61.2	0.012357	0.024808	0.078711	0.110802	61.2	0.00026	0.007325	0.005505	0.004919	61.2	0.010962	0.009847	0.010358	-0.00281	61.2	0.002354	9.68e-05	-0.00189	-0.0048	61.2	0.003642	0.007363	0.010634	0.000722	61.2	0.009048	-0.00153	0.005904	0.010612	61.2	-0.00194	0.007679	0.008663	-0.0066	61.2	0.001149	0.015881	0.023369	0.034555
61.4	0.010285	0.015025	0.02385	0.039084	61.4	0.014956	0.021916	0.050606	0.075126	61.4	0.012086	0.024068	0.078815	0.112096	61.4	0.000698	0.007359	0.005739	0.00534	61.4	0.010084	0.0095	0.010345	-0.00274	61.4	0.002482	0.000653	-0.00162	-0.00476	61.4	0.004471	0.007199	0.010994	0.001052	61.4	0.008865	-0.00201	0.006057	0.009955	61.4	-0.00152	0.007368	0.00906	-0.00607	61.4	0.001647	0.016016	0.024173	0.035161
61.6	0.01044	0.015233	0.024591	0.03909	61.6	0.014678	0.022311	0.050849	0.075041	61.6	0.011556	0.023596	0.079419	0.112301	61.6	0.001606	0.007519	0.005468	0.005495	61.6	0.009274	0.009921	0.009908	-0.00287	61.6	0.002085	0.000727	-0.0017	-0.00422	61.6	0.004809	0.006352	0.011097	0.000657	61.6	0.00845	-0.0027	0.005827	0.009771	61.6	-0.00142	0.007382	0.009282	-0.00597	61.6	0.001417	0.015574	0.024784	0.035449
61.8	0.010675	0.015296	0.024395	0.038411	61.8	0.014559	0.022605	0.051178	0.07572	61.8	0.011568	0.023442	0.079661	0.111854	61.8	0.002227	0.007484	0.006429	0.005308	61.8	0.008594	0.010186	0.009481	-0.00305	61.8	0.001183	0.001077	-0.00169	-0.00445	61.8	0.004218	0.005627	0.011208	0.001108	61.8	0.008768	-0.0032	0.005957	0.009545	61.8	-0.00209	0.008526	0.010037	-0.00526	61.8	0.000753	0.015224	0.02477	0.035253
62	0.011115	0.015341	0.02441	0.038653	62	0.014649	0.022799	0.051718	0.075887	62	0.011539	0.023535	0.080613	0.111225	62	0.002434	0.008092	0.00657	0.005064	62	0.008208	0.009941	0.009949	-0.00324	62	0.001482	0.001117	-0.00156	-0.00477	62	0.0035	0.00506	0.011487	0.002235	62	0.007984	-0.00354	0.0061	0.009085	62	-0.00188	0.009649	0.010335	-0.00513	62	0.000683	0.015782	0.02477	0.035111
62.2	0.011921	0.016689	0.025277	0.037757	62.2	0.014118	0.023293	0.051988	0.076394	62.2	0.010783	0.022931	0.081114	0.111012	62.2	0.001699	0.008093	0.006688	0.005411	62.2	0.008127	0.010591	0.009862	-0.00265	62.2	0.001449	0.001143	-0.00151	-0.00457	62.2	0.003171	0.004452	0.012031	0.002544	62.2	0.007858	-0.00281	0.006092	0.008414	62.2	-0.00252	0.009438	0.010203	-0.00528	62.2	0.000561	0.016	0.025001	0.034803
62.4	0.01206	0.017002	0.025244	0.038482	62.4	0.014554	0.024069	0.05191	0.076657	62.4	0.010824	0.022888	0.081383	0.110767	62.4	0.001218	0.007705	0.007973	0.005484	62.4	0.008542	0.010301	0.010369	-0.00219	62.4	0.001823	0.000753	-0.00095	-0.0052	62.4	0.002818	0.004231	0.011464	0.00258	62.4	0.007928	-0.0029	0.005432	0.008876	62.4	-0.00235	0.009822	0.009574	-0.00548	62.4	-0.00026	0.016356	0.024774	0.035728
62.6	0.011791	0.016812	0.025745	0.03845	62.6	0.014105	0.024467	0.051179	0.076762	62.6	0.010882	0.022389	0.081281	0.110777	62.6	0.002393	0.00881	0.008249	0.005665	62.6	0.008898	0.010571	0.010553	-0.00168	62.6	0.001692	0.0004	-0.00017	-0.00557	62.6	0.002291	0.004818	0.012346	0.002245	62.6	0.007139	-0.00202	0.005138	0.008246	62.6	-0.00223	0.010105	0.009642	-0.00479	62.6	-0.00042	0.01586	0.02444	0.03577
62.8	0.011636	0.017275	0.026307	0.039188	62.8	0.014466	0.024842	0.050732	0.076634	62.8	0.011686	0.021912	0.081252	0.110408	62.8	0.002298	0.008037	0.008148	0.006048	62.8	0.010005	0.010564	0.010856	-0.0013	62.8	0.001539	0.000888	-0.00078	-0.00601	62.8	0.002233	0.004516	0.011401	0.002399	62.8	0.006939	-0.00186	0.00444	0.009068	62.8	-0.00155	0.010523	0.009969	-0.00454	62.8	0.000221	0.016588	0.024295	0.035518
63	0.011843	0.017734	0.026145	0.039297	63	0.014671	0.024873	0.050792	0.076598	63	0.011854	0.022631	0.080269	0.111315	63	0.002039	0.007548	0.008539	0.005417	63	0.010311	0.010114	0.011239	-0.00115	63	0.002021	0.001351	-0.00089	-0.00586	63	0.002469	0.004757	0.010448	0.003321	63	0.007141	-0.00196	0.004676	0.009752	63	-0.00141	0.011055	0.010211	-0.0049	63	0.001366	0.017538	0.02376	0.034994
63.2	0.011223	0.017036	0.025468	0.039348	63.2	0.014168	0.024705	0.050596	0.075818	63.2	0.011947	0.022966	0.079664	0.111324	63.2	0.001677	0.007783	0.008435	0.006328	63.2	0.009881	0.010841	0.011379	-0.00222	63.2	0.002111	0.00142	-0.00131	-0.00469	63.2	0.002431	0.005092	0.009409	0.003252	63.2	0.006395	-0.00175	0.004277	0.010303	63.2	-9.8e-05	0.010619	0.010198	-0.00502	63.2	0.001495	0.017032	0.023992	0.034943
63.4	0.010936	0.016927	0.024663	0.039861	63.4	0.013987	0.024423	0.050336	0.076043	63.4	0.012282	0.023457	0.079704	0.11116	63.4	0.001886	0.007485	0.008481	0.00593	63.4	0.01011	0.010467	0.011467	-0.0035	63.4	0.002289	0.001103	-0.00111	-0.00401	63.4	0.00247	0.005653	0.009505	0.0027	63.4	0.00711	-0.00187	0.00471	0.010133	63.4	0.000336	0.011288	0.010163	-0.005	63.4	0.001291	0.016979	0.024932	0.034279
63.6	0.01074	0.016368	0.024682	0.039997	63.6	0.014078	0.024062	0.049915	0.07607	63.6	0.012457	0.023338	0.079851	0.111264	63.6	0.001463	0.006932	0.008748	0.006	63.6	0.011052	0.010276	0.010713	-0.00394	63.6	0.002645	0.001802	-0.00183	-0.00423	63.6	0.0033	0.005338	0.010267	0.002762	63.6	0.007412	-0.00116	0.004284	0.009953	63.6	0.001163	0.010548	0.009321	-0.00558	63.6	0.000642	0.017069	0.02489	0.03372
63.8	0.010382	0.016595	0.023766	0.039581	63.8	0.013801	0.024435	0.049804	0.075121	63.8	0.012512	0.023308	0.079529	0.110451	63.8	0.002438	0.007202	0.00857	0.005684	63.8	0.011799	0.010312	0.010306	-0.00372	63.8	0.002893	0.002767	-0.0024	-0.00333	63.8	0.003174	0.005369	0.009934	0.002759	63.8	0.008089	-0.00059	0.005593	0.010121	63.8	0.000669	0.009677	0.00913	-0.00571	63.8	-0.00013	0.016484	0.024776	0.033579
64	0.009959	0.015863	0.023178	0.03913	64	0.013313	0.024555	0.050322	0.073332	64	0.012917	0.023417	0.079131	0.110536	64	0.0021	0.007526	0.00705	0.005596	64	0.012116	0.010302	0.009825	-0.00396	64	0.002807	0.003074	-0.00246	-0.00263	64	0.003358	0.006067	0.008993	0.00267	64	0.008218	-0.00026	0.006328	0.010401	64	0.001058	0.009658	0.008234	-0.00661	64	0.000412	0.016486	0.024426	0.032522
64.2	0.010112	0.015371	0.022793	0.038854	64.2	0.013404	0.024158	0.049795	0.073563	64.2	0.012359	0.022851	0.078912	0.111153	64.2	0.002125	0.007542	0.006846	0.006135	64.2	0.012863	0.009888	0.009843	-0.00398	64.2	0.001929	0.002831	-0.00254	-0.00303	64.2	0.003166	0.005786	0.008156	0.002903	64.2	0.008655	0.000365	0.007439	0.010543	64.2	0.000213	0.009298	0.007582	-0.00659	64.2	0.000327	0.016346	0.023813	0.032727
64.4	0.010322	0.014957	0.022566	0.037935	64.4	0.014115	0.023609	0.049818	0.073366	64.4	0.012963	0.021532	0.078447	0.111866	64.4	0.002781	0.007726	0.006039	0.006133	64.4	0.013497	0.009439	0.00914	-0.00422	64.4	0.001179	0.003202	-0.00211	-0.00323	64.4	0.003725	0.006565	0.008221	0.003079	64.4	0.008629	0.000358	0.007244	0.010204	64.4	0.000962	0.008975	0.0075	-0.00632	64.4	0.001365	0.015853	0.023342	0.033412
64.6	0.009662	0.01469	0.022725	0.038556	64.6	0.014386	0.023755	0.049897	0.073485	64.6	0.013064	0.021209	0.07861	0.111156	64.6	0.003019	0.007007	0.005019	0.006157	64.6	0.013792	0.008949	0.009	-0.00449	64.6	0.000976	0.002674	-0.00306	-0.00302	64.6	0.003907	0.00736	0.008156	0.003221	64.6	0.008958	0.000573	0.006905	0.009696	64.6	0.000986	0.008598	0.006924	-0.00629	64.6	0.001335	0.015099	0.0228	0.033338
64.8	0.00988	0.014923	0.022359	0.038929	64.8	0.013845	0.023137	0.050389	0.072953	64.8	0.013856	0.021071	0.07916	0.111144	64.8	0.003145	0.007305	0.005393	0.005283	64.8	0.013669	0.008771	0.009201	-0.00516	64.8	0.000488	0.003487	-0.00278	-0.00358	64.8	0.003004	0.007717	0.008602	0.003475	64.8	0.008532	0.000516	0.007396	0.009305	64.8	0.001238	0.008248	0.007036	-0.0066	64.8	0.001682	0.015185	0.022965	0.033358
65	0.009776	0.014953	0.022547	0.038336	65	0.01342	0.02271	0.050301	0.072755	65	0.013939	0.020453	0.079105	0.110578	65	0.002954	0.006991	0.005452	0.004995	65	0.013397	0.008051	0.0089	-0.0049	65	0.001005	0.00331	-0.00242	-0.00339	65	0.003343	0.008283	0.00914	0.00366	65	0.008608	-0.00011	0.007755	0.009425	65	0.001003	0.007694	0.006847	-0.00608	65	0.002106	0.015099	0.023214	0.032982
65.2	0.009802	0.015571	0.023101	0.038075	65.2	0.013136	0.022775	0.050215	0.072381	65.2	0.013905	0.021618	0.0793	0.110509	65.2	0.002999	0.007087	0.005397	0.00438	65.2	0.012971	0.00765	0.008109	-0.00616	65.2	0.001109	0.003817	-0.00196	-0.00335	65.2	0.003968	0.008565	0.009804	0.002982	65.2	0.00932	-0.00026	0.007841	0.009341	65.2	0.000749	0.006923	0.007223	-0.00685	65.2	0.002144	0.01506	0.023731	0.033232
65.4	0.009236	0.015138	0.022849	0.03784	65.4	0.013176	0.022745	0.050407	0.072873	65.4	0.014241	0.021576	0.080108	0.110926	65.4	0.001661	0.007439	0.005131	0.005417	65.4	0.011686	0.007587	0.007339	-0.00662	65.4	0.000271	0.003703	-0.00174	-0.00303	65.4	0.004073	0.008507	0.010255	0.002935	65.4	0.009363	-0.00088	0.008115	0.009496	65.4	0.000191	0.006899	0.006478	-0.0069	65.4	0.001881	0.014636	0.024584	0.033282
65.6	0.00949	0.015302	0.022366	0.037974	65.6	0.013395	0.022439	0.050676	0.073233	65.6	0.014447	0.022075	0.080565	0.109628	65.6	0.00288	0.008006	0.005389	0.004624	65.6	0.01065	0.007991	0.006808	-0.00668	65.6	0.000131	0.003432	-0.00144	-0.00373	65.6	0.004109	0.008153	0.010894	0.002463	65.6	0.009854	-0.00147	0.00794	0.009309	65.6	0.000197	0.007116	0.00584	-0.00659	65.6	0.001318	0.015173	0.024706	0.033226
65.8	0.010212	0.016097	0.023208	0.038274	65.8	0.013672	0.021847	0.051256	0.073175	65.8	0.014369	0.022114	0.080348	0.108881	65.8	0.002423	0.008207	0.005785	0.005164	65.8	0.010313	0.008344	0.006351	-0.00584	65.8	0.000552	0.003096	-0.00122	-0.00441	65.8	0.003622	0.008237	0.010439	0.002362	65.8	0.009991	-0.00087	0.008091	0.009246	65.8	-0.00037	0.007177	0.005382	-0.00727	65.8	0.000699	0.015076	0.024402	0.033693
66	0.010644	0.016018	0.023574	0.039048	66	0.013814	0.021522	0.051401	0.073578	66	0.013411	0.021615	0.080543	0.108439	66	0.00247	0.008316	0.005976	0.005234	66	0.009591	0.008689	0.006558	-0.00556	66	0.000732	0.002747	-0.00092	-0.0049	66	0.003017	0.007757	0.011442	0.003252	66	0.009418	-0.00136	0.007482	0.009043	66	-0.00016	0.006659	0.005053	-0.00707	66	0.001118	0.015475	0.024248	0.033909
66.2	0.011208	0.016384	0.023711	0.038899	66.2	0.013848	0.021309	0.051353	0.074029	66.2	0.013095	0.022145	0.08031	0.108448	66.2	0.002188	0.007358	0.006229	0.00617	66.2	0.009313	0.008482	0.005947	-0.00505	66.2	0.000778	0.002211	-0.00066	-0.00564	66.2	0.002944	0.007688	0.012086	0.00253	66.2	0.009379	-0.00148	0.00666	0.008933	66.2	-0.0005	0.006463	0.00423	-0.00666	66.2	0.000592	0.01535	0.024643	0.034504
66.4	0.01089	0.015296	0.023697	0.039266	66.4	0.013824	0.020431	0.051099	0.074664	66.4	0.013207	0.02273	0.080297	0.108217	66.4	0.002715	0.007173	0.007124	0.00652	66.4	0.009026	0.008802	0.006079	-0.00537	66.4	0.001142	0.001327	-0.00092	-0.00601	66.4	0.003317	0.007697	0.012198	0.001973	66.4	0.009253	-0.00154	0.005593	0.008777	66.4	-0.00099	0.006948	0.004611	-0.00677	66.4	0.000796	0.015452	0.024532	0.035275
66.6	0.011318	0.015134	0.02396	0.039287	66.6	0.01343	0.02048	0.051423	0.075473	66.6	0.013502	0.023546	0.079592	0.108081	66.6	0.003448	0.006612	0.006592	0.00727	66.6	0.008594	0.009063	0.006778	-0.00582	66.6	0.000861	0.000821	-0.00072	-0.00607	66.6	0.003261	0.007738	0.012932	0.001274	66.6	0.009503	-0.00079	0.00476	0.007736	66.6	-0.00068	0.006954	0.0044	-0.00629	66.6	0.000824	0.015823	0.024818	0.03549
66.8	0.011634	0.01526	0.023253	0.039302	66.8	0.013988	0.020714	0.051398	0.076008	66.8	0.01373	0.023878	0.079438	0.108475	66.8	0.00299	0.005711	0.006563	0.007855	66.8	0.008607	0.009685	0.006651	-0.00535	66.8	0.000834	0.000558	-0.00053	-0.00593	66.8	0.003658	0.007943	0.01232	0.001678	66.8	0.009165	-0.00072	0.00426	0.008616	66.8	-0.00072	0.006969	0.004974	-0.00622	66.8	0.000647	0.016861	0.025323	0.035355
67	0.012025	0.015251	0.02176	0.03904	67	0.01433	0.01964	0.05143	0.076354	67	0.013324	0.024514	0.078947	0.108813	67	0.002626	0.006043	0.006863	0.007477	67	0.008423	0.009507	0.006683	-0.00554	67	0.001915	0.000557	-0.00059	-0.00543	67	0.003573	0.007478	0.013088	0.001717	67	0.009505	-0.00071	0.003599	0.008097	67	-0.00106	0.006149	0.004582	-0.00625	67	0.000308	0.016907	0.025655	0.036176
67.2	0.011825	0.015459	0.021191	0.039575	67.2	0.013455	0.019224	0.051461	0.076524	67.2	0.013243	0.024229	0.079509	0.108431	67.2	0.00283	0.006098	0.00689	0.007668	67.2	0.008765	0.010143	0.006939	-0.0062	67.2	0.002097	-3.9e-05	-0.0005	-0.00498	67.2	0.003224	0.00702	0.013371	0.001222	67.2	0.009306	-0.00019	0.002817	0.00792	67.2	-0.00146	0.005997	0.00448	-0.007	67.2	-0.00127	0.016746	0.026079	0.036077
67.4	0.012247	0.015659	0.0212	0.039558	67.4	0.014161	0.019131	0.050466	0.07678	67.4	0.013383	0.024264	0.079325	0.108712	67.4	0.003114	0.005845	0.007307	0.007012	67.4	0.009126	0.010091	0.006983	-0.00601	67.4	0.001246	0.000466	0.000113	-0.00484	67.4	0.003437	0.007364	0.0139	0.001635	67.4	0.010145	-0.00062	0.003438	0.007624	67.4	-0.00184	0.005806	0.00505	-0.0066	67.4	-0.00161	0.016995	0.025754	0.036027
67.6	0.012661	0.015521	0.021268	0.038938	67.6	0.014165	0.01956	0.050395	0.07666	67.6	0.013587	0.02432	0.0787	0.108723	67.6	0.002634	0.006703	0.007731	0.00714	67.6	0.009496	0.010191	0.006689	-0.00549	67.6	0.001631	0.000884	0.000567	-0.0052	67.6	0.00359	0.007579	0.013713	0.001528	67.6	0.009725	0.000245	0.002845	0.007413	67.6	-0.00144	0.005423	0.004978	-0.00745	67.6	-0.00226	0.016619	0.025961	0.03584
67.8	0.013121	0.015677	0.020529	0.03865	67.8	0.014612	0.019591	0.050217	0.075903	67.8	0.013756	0.024701	0.077884	0.108451	67.8	0.00262	0.006976	0.007022	0.007625	67.8	0.009795	0.010917	0.006901	-0.00529	67.8	0.001632	0.00092	0.000321	-0.00485	67.8	0.003598	0.007121	0.013085	0.00134	67.8	0.009627	-1.4e-05	0.003506	0.007831	67.8	-0.00218	0.005076	0.004945	-0.00703	67.8	-0.00218	0.016476	0.025684	0.035637
68	0.013136	0.015471	0.020759	0.038294	68	0.015123	0.01976	0.050369	0.075764	68	0.01359	0.024398	0.077977	0.108652	68	0.001848	0.007078	0.006732	0.007895	68	0.010536	0.010367	0.006788	-0.00482	68	0.001168	0.000672	0.000416	-0.00462	68	0.003838	0.007217	0.012383	0.00104	68	0.009507	-0.00017	0.004182	0.007252	68	-0.00224	0.005625	0.004838	-0.00763	68	-0.00204	0.017162	0.02546	0.036119
68.2	0.012973	0.015478	0.019509	0.038318	68.2	0.015556	0.01976	0.049503	0.076502	68.2	0.012591	0.023553	0.078295	0.109019	68.2	0.001753	0.007367	0.007685	0.007958	68.2	0.011178	0.009466	0.006867	-0.00467	68.2	0.001458	0.000726	0.000516	-0.00585	68.2	0.003712	0.007366	0.011991	0.000659	68.2	0.009293	0.000382	0.003932	0.007025	68.2	-0.00206	0.00586	0.004554	-0.00683	68.2	-0.00233	0.017623	0.024462	0.036534
68.4	0.013544	0.015291	0.020243	0.038412	68.4	0.015346	0.020187	0.050153	0.076609	68.4	0.012865	0.023483	0.078844	0.108732	68.4	0.001443	0.007451	0.007995	0.007466	68.4	0.011432	0.009312	0.007832	-0.00458	68.4	0.001353	0.00072	0.000661	-0.00496	68.4	0.004116	0.008442	0.011528	1.72e-05	68.4	0.010076	-0.00037	0.004279	0.007099	68.4	-0.00226	0.005777	0.005148	-0.00723	68.4	-0.00189	0.01798	0.024646	0.036147
68.6	0.013423	0.015698	0.020223	0.039097	68.6	0.015093	0.021395	0.050198	0.075574	68.6	0.012553	0.022684	0.07929	0.107772	68.6	0.000994	0.006791	0.008698	0.00716	68.6	0.012007	0.008103	0.008312	-0.00446	68.6	0.001464	0.000845	0.000322	-0.00496	68.6	0.00371	0.008697	0.010929	-0.00011	68.6	0.01016	-0.00036	0.004791	0.007483	68.6	-0.00177	0.005877	0.005744	-0.00734	68.6	-0.00155	0.017206	0.024324	0.036171
68.8	0.013751	0.016319	0.020065	0.038787	68.8	0.014917	0.022046	0.049724	0.075386	68.8	0.012986	0.02275	0.080354	0.107601	68.8	0.00066	0.007528	0.009292	0.006295	68.8	0.013178	0.008015	0.008717	-0.00401	68.8	0.00253	0.0017	-1.7e-06	-0.00502	68.8	0.003395	0.008646	0.010808	3.62e-05	68.8	0.010041	-0.00054	0.004987	0.007924	68.8	-0.00194	0.005968	0.006322	-0.00798	68.8	-0.00049	0.017068	0.025242	0.035768
69	0.013727	0.016263	0.020231	0.038383	69	0.015179	0.022998	0.049345	0.075852	69	0.012949	0.022769	0.080737	0.106921	69	-0.00045	0.007839	0.00875	0.006219	69	0.013616	0.007492	0.008841	-0.00371	69	0.002972	0.001	3.85e-05	-0.00495	69	0.004112	0.008451	0.010779	-2.9e-05	69	0.010465	-0.00128	0.004753	0.008549	69	-0.00238	0.006102	0.006064	-0.00819	69	-0.00025	0.01725	0.024739	0.036023
69.2	0.013219	0.017053	0.019582	0.038517	69.2	0.015872	0.024243	0.049064	0.075685	69.2	0.013165	0.024144	0.081255	0.107596	69.2	-0.00071	0.008186	0.009183	0.00596	69.2	0.013792	0.007478	0.008805	-0.00427	69.2	0.003191	0.000877	-5.5e-05	-0.0049	69.2	0.004448	0.00865	0.010476	-0.00017	69.2	0.010928	-0.00116	0.00423	0.008971	69.2	-0.00178	0.006143	0.006095	-0.00842	69.2	-0.0003	0.016897	0.02525	0.035408
69.4	0.012217	0.016552	0.019409	0.038724	69.4	0.016298	0.024794	0.049882	0.075339	69.4	0.013127	0.024124	0.081965	0.107706	69.4	-0.00091	0.008811	0.009366	0.005499	69.4	0.013242	0.007475	0.008183	-0.00394	69.4	0.002908	0.000817	-0.00035	-0.00486	69.4	0.004123	0.009406	0.010188	0.000342	69.4	0.011247	-0.00106	0.004723	0.009503	69.4	-0.00177	0.006942	0.005809	-0.0086	69.4	-0.00073	0.016186	0.024853	0.035237
69.6	0.01206	0.016245	0.020409	0.03864	69.6	0.016381	0.02491	0.050455	0.074701	69.6	0.0129	0.024328	0.08218	0.106294	69.6	1.62e-05	0.009068	0.009832	0.005068	69.6	0.013241	0.007424	0.008713	-0.00357	69.6	0.002807	0.000466	-0.00145	-0.00548	69.6	0.004507	0.007903	0.009702	-0.00047	69.6	0.011266	-0.00066	0.005062	0.009564	69.6	-0.00075	0.006659	0.006104	-0.00905	69.6	-0.00101	0.016119	0.024765	0.035399
69.8	0.011696	0.016322	0.021325	0.038359	69.8	0.016012	0.024472	0.051458	0.073951	69.8	0.012989	0.023557	0.081564	0.106307	69.8	-0.00017	0.009396	0.009693	0.005837	69.8	0.013091	0.007969	0.008744	-0.00307	69.8	0.002303	0.000218	-0.00133	-0.00603	69.8	0.004321	0.007395	0.008344	-0.00065	69.8	0.011041	-0.0001	0.005296	0.009948	69.8	-0.00027	0.007008	0.006408	-0.00896	69.8	-0.0007	0.016124	0.024466	0.035433
70	0.00998	0.016092	0.021271	0.038336	70	0.015854	0.025194	0.051919	0.074444	70	0.013196	0.023545	0.082276	0.105919	70	0.00059	0.010054	0.009577	0.0062	70	0.012474	0.007374	0.009067	-0.00402	70	0.001162	0.000463	-0.00127	-0.00565	70	0.004387	0.006844	0.00797	-0.00058	70	0.010975	-0.00076	0.004965	0.010315	70	0.000696	0.007159	0.006861	-0.0076	70	-0.00082	0.015559	0.024363	0.035371
70.2	0.008982	0.015964	0.021579	0.037953	70.2	0.015894	0.024876	0.052194	0.074654	70.2	0.0145	0.024341	0.082772	0.106541	70.2	0.001186	0.009079	0.009289	0.00597	70.2	0.012899	0.006166	0.009064	-0.00443	70.2	0.000891	-0.00028	-0.00136	-0.00569	70.2	0.00449	0.007412	0.008037	-0.00051	70.2	0.010946	-0.00089	0.005074	0.01004	70.2	-4.4e-05	0.007525	0.007693	-0.00771	70.2	-0.00036	0.015799	0.02434	0.035666
70.4	0.008058	0.015771	0.021456	0.038216	70.4	0.015201	0.024777	0.052823	0.074965	70.4	0.014712	0.024838	0.082204	0.10707	70.4	0.001165	0.008807	0.008763	0.005757	70.4	0.012934	0.007042	0.009512	-0.0046	70.4	0.000116	-0.00092	-0.00171	-0.00542	70.4	0.004647	0.007336	0.00809	-0.00031	70.4	0.011058	-0.00057	0.005387	0.01025	70.4	-0.00062	0.007947	0.008373	-0.00829	70.4	0.000293	0.015443	0.024325	0.035536
70.6	0.00782	0.015715	0.021899	0.038151	70.6	0.015339	0.024774	0.053045	0.075347	70.6	0.014511	0.024917	0.082968	0.107402	70.6	0.001726	0.008613	0.008402	0.005836	70.6	0.013061	0.006624	0.009122	-0.00482	70.6	4.78e-06	-0.00094	-0.00074	-0.00529	70.6	0.00417	0.007445	0.008416	-0.00075	70.6	0.010758	-0.00021	0.005756	0.010458	70.6	-0.00044	0.007703	0.008751	-0.00796	70.6	0.00036	0.015296	0.025048	0.035598
70.8	0.007377	0.015308	0.021856	0.038121	70.8	0.015105	0.024077	0.053548	0.075187	70.8	0.014012	0.024359	0.083185	0.106859	70.8	0.002238	0.008587	0.008278	0.005561	70.8	0.013078	0.006477	0.008925	-0.0047	70.8	-0.00103	-0.00136	-0.00118	-0.00543	70.8	0.004606	0.007128	0.009128	0.00032	70.8	0.009504	-0.00016	0.006058	0.011479	70.8	1.62e-05	0.006965	0.009498	-0.00724	70.8	0.00036	0.015581	0.024918	0.03594
71	0.007971	0.015478	0.021502	0.038602	71	0.014649	0.023393	0.05346	0.075032	71	0.013917	0.024444	0.082807	0.107359	71	0.002579	0.008788	0.00771	0.005014	71	0.013227	0.005845	0.009135	-0.00506	71	-0.00122	-0.00136	-0.00175	-0.00517	71	0.004464	0.006576	0.009242	0.000554	71	0.009549	-0.0002	0.005969	0.011752	71	-0.00019	0.006475	0.009341	-0.00691	71	0.000724	0.014947	0.02496	0.035878
71.2	0.007681	0.015967	0.022047	0.038231	71.2	0.013603	0.022909	0.053395	0.07474	71.2	0.014336	0.024003	0.082766	0.10811	71.2	0.003254	0.008953	0.007886	0.004463	71.2	0.01309	0.006043	0.009226	-0.00477	71.2	-0.00219	-0.00121	-0.00122	-0.00474	71.2	0.004618	0.006632	0.009186	0.000826	71.2	0.009182	5.95e-05	0.006108	0.011856	71.2	0.000297	0.006407	0.009924	-0.00715	71.2	0.000714	0.014409	0.025141	0.035252
71.4	0.008163	0.016251	0.022641	0.03792	71.4	0.013692	0.02227	0.053171	0.074122	71.4	0.014978	0.023783	0.082199	0.108859	71.4	0.003211	0.008999	0.00772	0.004114	71.4	0.012259	0.006436	0.008543	-0.00429	71.4	-0.003	-0.00096	-0.00104	-0.00492	71.4	0.004596	0.007562	0.009144	0.000884	71.4	0.008558	-0.00128	0.006347	0.011675	71.4	0.000447	0.006194	0.010063	-0.00641	71.4	0.001015	0.014195	0.025389	0.035667
71.6	0.008839	0.016211	0.022803	0.037747	71.6	0.012795	0.022112	0.05303	0.074382	71.6	0.015973	0.02354	0.08152	0.109711	71.6	0.00273	0.009578	0.006913	0.003652	71.6	0.011854	0.007195	0.008817	-0.00407	71.6	-0.00251	-0.00112	-0.00153	-0.00557	71.6	0.004521	0.007217	0.008742	0.000546	71.6	0.007505	-0.00129	0.006576	0.011407	71.6	0.000329	0.006422	0.009933	-0.00639	71.6	0.000776	0.014755	0.025338	0.035423
71.8	0.009599	0.016499	0.022053	0.037288	71.8	0.011966	0.021196	0.052346	0.074372	71.8	0.016153	0.023132	0.082126	0.110875	71.8	0.00212	0.009316	0.006389	0.003954	71.8	0.01169	0.008144	0.00914	-0.00432	71.8	-0.00196	-0.0007	-0.00258	-0.00481	71.8	0.00413	0.007357	0.008088	0.000612	71.8	0.007301	-0.0021	0.007195	0.011427	71.8	-0.00058	0.005718	0.009184	-0.00549	71.8	0.001201	0.015182	0.024926	0.035486
72	0.0097	0.016482	0.022193	0.036811	72	0.011819	0.020656	0.052701	0.075043	72	0.016171	0.02291	0.082275	0.110765	72	0.001708	0.008552	0.006891	0.003551	72	0.012062	0.00761	0.008588	-0.00362	72	-0.0017	-0.00021	-0.0024	-0.0043	72	0.003791	0.008087	0.007439	3.97e-05	72	0.007366	-0.00256	0.008127	0.011313	72	-0.00039	0.005844	0.009023	-0.00585	72	0.001194	0.01496	0.025162	0.036159
72.2	0.010275	0.016793	0.021535	0.037755	72.2	0.011652	0.019818	0.052138	0.0751	72.2	0.015821	0.02218	0.08206	0.110988	72.2	0.001526	0.0085	0.007285	0.003936	72.2	0.011888	0.008544	0.008906	-0.00426	72.2	-0.00035	-5.6e-05	-0.00203	-0.00455	72.2	0.003777	0.00878	0.007636	-0.00051	72.2	0.006412	-0.0025	0.007971	0.011993	72.2	-0.00012	0.006009	0.008372	-0.0048	72.2	0.001556	0.015711	0.025134	0.035974
72.4	0.011643	0.017169	0.022596	0.038753	72.4	0.012291	0.02038	0.052735	0.074977	72.4	0.015614	0.021928	0.082371	0.110991	72.4	0.001247	0.008275	0.007672	0.003333	72.4	0.012616	0.00894	0.00903	-0.00386	72.4	0.000659	0.000492	-0.00239	-0.00392	72.4	0.003445	0.008955	0.00732	0.000515	72.4	0.006766	-0.00272	0.008514	0.012274	72.4	-0.00082	0.00595	0.008145	-0.00457	72.4	0.001726	0.015645	0.024778	0.036431
72.6	0.011605	0.017675	0.022426	0.039203	72.6	0.014093	0.0205	0.052616	0.074432	72.6	0.014925	0.021715	0.082481	0.110584	72.6	0.001273	0.007526	0.007927	0.003587	72.6	0.012772	0.008549	0.00855	-0.00423	72.6	0.001832	0.00109	-0.00139	-0.00419	72.6	0.003039	0.008732	0.007442	0.000842	72.6	0.006772	-0.00247	0.008635	0.012235	72.6	-0.00031	0.00556	0.008067	-0.00487	72.6	0.001615	0.014866	0.024269	0.037292
72.8	0.012536	0.017431	0.022134	0.03962	72.8	0.015708	0.020597	0.052195	0.075229	72.8	0.014676	0.022375	0.082541	0.110582	72.8	0.000927	0.007672	0.007072	0.003886	72.8	0.012964	0.009205	0.008501	-0.00458	72.8	0.00328	0.001431	-0.00153	-0.0036	72.8	0.00319	0.008573	0.007669	0.00093	72.8	0.006557	-0.00277	0.008803	0.01115	72.8	-0.0005	0.005562	0.007864	-0.00499	72.8	0.001249	0.015761	0.025157	0.037321
73	0.012989	0.017714	0.022592	0.04023	73	0.016775	0.020317	0.052326	0.07464	73	0.014592	0.023177	0.081969	0.11021	73	0.001048	0.007096	0.006931	0.004473	73	0.012887	0.008654	0.007907	-0.00484	73	0.004226	0.001461	-0.00071	-0.00337	73	0.003822	0.00837	0.008134	0.001076	73	0.006068	-0.00288	0.008644	0.010596	73	0.000351	0.005477	0.007687	-0.00438	73	0.000646	0.016082	0.025214	0.037516
73.2	0.012805	0.018015	0.022334	0.040495	73.2	0.017111	0.020739	0.051669	0.074207	73.2	0.014307	0.023517	0.081618	0.110286	73.2	0.001449	0.007241	0.007017	0.004868	73.2	0.012574	0.008284	0.008045	-0.00498	73.2	0.004473	0.002453	-0.00084	-0.00327	73.2	0.004303	0.008305	0.008151	0.001277	73.2	0.006569	-0.0026	0.007953	0.010094	73.2	0.000576	0.005351	0.007439	-0.00414	73.2	-0.00076	0.01577	0.025123	0.037472
73.4	0.012162	0.017931	0.022862	0.041381	73.4	0.017433	0.020739	0.051799	0.074085	73.4	0.014648	0.023417	0.082298	0.110624	73.4	0.001785	0.007525	0.006929	0.004133	73.4	0.012061	0.008541	0.007791	-0.00611	73.4	0.004235	0.003361	-0.00071	-0.00357	73.4	0.004945	0.007923	0.008393	0.001117	73.4	0.00706	-0.00225	0.008232	0.009593	73.4	0.000887	0.005652	0.007382	-0.00417	73.4	-0.00071	0.015203	0.025101	0.037478
73.6	0.012041	0.017241	0.022902	0.0421	73.6	0.017984	0.020974	0.052081	0.074462	73.6	0.014419	0.022887	0.082224	0.110729	73.6	0.00212	0.007821	0.006985	0.004958	73.6	0.012114	0.008945	0.008002	-0.00695	73.6	0.004293	0.004535	0.000127	-0.00421	73.6	0.005097	0.006563	0.007441	0.001246	73.6	0.007267	-0.00124	0.008605	0.008639	73.6	0.001344	0.005856	0.007877	-0.00346	73.6	-0.00134	0.016303	0.024652	0.037479
73.8	0.011557	0.017843	0.022714	0.042908	73.8	0.018885	0.020868	0.05259	0.0749	73.8	0.014655	0.023155	0.082299	0.111197	73.8	0.002534	0.008445	0.006927	0.005126	73.8	0.012483	0.008934	0.007516	-0.00704	73.8	0.004185	0.005124	0.001722	-0.00409	73.8	0.005338	0.007005	0.007104	0.001469	73.8	0.007669	-0.00133	0.008533	0.007892	73.8	0.001893	0.005995	0.007901	-0.00285	73.8	-0.00124	0.016126	0.02433	0.0375
74	0.01037	0.018223	0.023148	0.042709	74	0.019676	0.021034	0.052581	0.075114	74	0.015128	0.0238	0.082575	0.111086	74	0.002559	0.008579	0.007259	0.004876	74	0.012537	0.008154	0.007148	-0.00744	74	0.00431	0.004962	0.00193	-0.0033	74	0.005599	0.007263	0.007128	0.001924	74	0.008644	-0.00159	0.007847	0.007093	74	0.001853	0.00583	0.00718	-0.00326	74	-0.0015	0.015204	0.023902	0.037154
74.2	0.011122	0.01799	0.02353	0.04329	74.2	0.020026	0.020333	0.053107	0.075137	74.2	0.01459	0.023916	0.082557	0.111577	74.2	0.003073	0.008143	0.007329	0.004213	74.2	0.012688	0.007937	0.00721	-0.00738	74.2	0.004114	0.003922	0.001899	-0.00327	74.2	0.005346	0.007412	0.007661	0.002769	74.2	0.009105	-0.00121	0.007343	0.007557	74.2	0.000654	0.006645	0.006955	-0.00393	74.2	-0.00036	0.015186	0.023468	0.036697
74.4	0.010612	0.017601	0.023017	0.043753	74.4	0.019249	0.020255	0.05277	0.075185	74.4	0.013687	0.024117	0.082797	0.111887	74.4	0.002716	0.008232	0.006873	0.004627	74.4	0.012184	0.00835	0.006866	-0.00748	74.4	0.003756	0.003276	0.001956	-0.00332	74.4	0.005456	0.006616	0.007991	0.001483	74.4	0.009304	-0.00116	0.006762	0.007987	74.4	0.000671	0.00641	0.006502	-0.00413	74.4	-0.0003	0.015148	0.023497	0.036878
74.6	0.009892	0.01688	0.023568	0.043806	74.6	0.019429	0.019992	0.05263	0.074484	74.6	0.01372	0.024172	0.083066	0.111731	74.6	0.003613	0.008595	0.007145	0.005234	74.6	0.012315	0.007754	0.006821	-0.00819	74.6	0.003437	0.003261	0.002369	-0.00332	74.6	0.004842	0.006859	0.00894	0.002351	74.6	0.009822	-0.00083	0.00595	0.008612	74.6	0.00127	0.006582	0.006406	-0.00425	74.6	-0.00057	0.015257	0.023442	0.036378
74.8	0.009928	0.017329	0.023391	0.043564	74.8	0.018828	0.020583	0.05372	0.074145	74.8	0.013728	0.024389	0.082098	0.1118	74.8	0.004044	0.007994	0.006928	0.005788	74.8	0.012378	0.007567	0.007517	-0.00785	74.8	0.002178	0.002702	0.00202	-0.00345	74.8	0.005178	0.00611	0.009236	0.003434	74.8	0.009844	-0.00045	0.005269	0.0093	74.8	0.001584	0.007175	0.006537	-0.00494	74.8	-0.00053	0.015271	0.023093	0.036022
75	0.010336	0.01749	0.023257	0.043211	75	0.017853	0.021139	0.053887	0.073697	75	0.013722	0.024552	0.082346	0.112678	75	0.004532	0.008788	0.007541	0.006078	75	0.012493	0.006922	0.007435	-0.00701	75	0.002153	0.002273	0.001587	-0.00291	75	0.004924	0.006062	0.009131	0.003299	75	0.010149	-0.00055	0.005027	0.009373	75	0.000844	0.007948	0.006159	-0.00552	75	-0.00077	0.014468	0.023598	0.035091
75.2	0.009858	0.017308	0.022899	0.041914	75.2	0.016972	0.020657	0.053673	0.073753	75.2	0.014556	0.024139	0.083053	0.113298	75.2	0.004569	0.008869	0.008229	0.006123	75.2	0.012436	0.006668	0.007714	-0.00644	75.2	0.001871	0.0024	0.001891	-0.0028	75.2	0.00457	0.006595	0.009335	0.003175	75.2	0.010405	-0.00089	0.004582	0.009804	75.2	0.001046	0.007792	0.005847	-0.00656	75.2	-0.00066	0.014874	0.023389	0.03474
75.4	0.009994	0.0173	0.023102	0.041618	75.4	0.016069	0.020481	0.053733	0.073724	75.4	0.014721	0.023419	0.08297	0.113947	75.4	0.003914	0.008048	0.007927	0.00696	75.4	0.011959	0.0069	0.007922	-0.00541	75.4	0.001463	0.001578	0.001005	-0.00273	75.4	0.004207	0.006231	0.009706	0.003061	75.4	0.010478	-0.00163	0.004605	0.009309	75.4	0.000448	0.008277	0.005498	-0.00699	75.4	-0.00125	0.014842	0.022952	0.034302
75.6	0.010575	0.017229	0.022921	0.040773	75.6	0.014429	0.020201	0.053468	0.073829	75.6	0.015207	0.023682	0.082855	0.113933	75.6	0.003505	0.00793	0.007848	0.006647	75.6	0.012226	0.007193	0.008672	-0.00464	75.6	0.001544	0.001438	0.000182	-0.00225	75.6	0.004336	0.006158	0.008736	0.002921	75.6	0.010351	-0.00197	0.005103	0.008599	75.6	0.000392	0.008149	0.005576	-0.00749	75.6	-0.00056	0.014984	0.02215	0.033698
75.8	0.010768	0.017029	0.022827	0.04025	75.8	0.014034	0.019423	0.052752	0.073998	75.8	0.014829	0.023752	0.083498	0.113317	75.8	0.003148	0.007997	0.008149	0.006601	75.8	0.012215	0.007368	0.008632	-0.00366	75.8	0.001693	0.00154	-0.00014	-0.00206	75.8	0.004179	0.006498	0.008912	0.003205	75.8	0.010358	-0.00274	0.005292	0.008875	75.8	0.00023	0.008239	0.005194	-0.00765	75.8	-0.00011	0.014362	0.021854	0.03373
76	0.010492	0.016767	0.023053	0.039787	76	0.013941	0.018893	0.053181	0.07385	76	0.015422	0.023705	0.08355	0.112053	76	0.003598	0.007531	0.008711	0.006188	76	0.012365	0.006843	0.008663	-0.00263	76	0.001593	0.001315	-0.00058	-0.00222	76	0.003801	0.006346	0.009084	0.003305	76	0.010031	-0.00235	0.006136	0.009358	76	0.000441	0.0081	0.005706	-0.0083	76	0.000211	0.014692	0.02135	0.034775
76.2	0.011042	0.016531	0.023294	0.04012	76.2	0.014172	0.018495	0.052367	0.07377	76.2	0.014788	0.023744	0.083157	0.111443	76.2	0.003524	0.007761	0.008717	0.006221	76.2	0.012465	0.007115	0.009161	-0.00237	76.2	0.001734	0.001699	-0.00087	-0.00259	76.2	0.003504	0.00716	0.009781	0.003522	76.2	0.009957	-0.00154	0.006706	0.009914	76.2	-0.0002	0.008282	0.00577	-0.00836	76.2	0.000714	0.015664	0.021495	0.034427
76.4	0.01127	0.015902	0.023166	0.039636	76.4	0.015308	0.018244	0.052707	0.074049	76.4	0.013959	0.02431	0.083654	0.110587	76.4	0.003402	0.008245	0.008468	0.005514	76.4	0.012369	0.006399	0.009423	-0.00157	76.4	0.001512	0.001674	-0.00081	-0.00302	76.4	0.003477	0.007119	0.009409	0.004057	76.4	0.009681	-0.00154	0.006858	0.010123	76.4	-0.0004	0.007988	0.006305	-0.0092	76.4	0.000324	0.015044	0.021377	0.035294
76.6	0.01122	0.014948	0.023434	0.038852	76.6	0.015704	0.017663	0.052509	0.074077	76.6	0.013686	0.024925	0.083563	0.110195	76.6	0.003315	0.008344	0.007725	0.005727	76.6	0.011534	0.0061	0.00994	-0.00254	76.6	0.001823	0.001382	-0.0002	-0.00285	76.6	0.003761	0.007679	0.00951	0.003529	76.6	0.009455	-0.00185	0.007134	0.010327	76.6	-0.00036	0.008042	0.0071	-0.01017	76.6	0.000118	0.015501	0.021692	0.035057
76.8	0.012433	0.01444	0.023586	0.038872	76.8	0.015684	0.017993	0.052201	0.073482	76.8	0.013895	0.025156	0.083452	0.110083	76.8	0.002442	0.008128	0.007072	0.004844	76.8	0.011785	0.006435	0.009532	-0.00253	76.8	0.002149	0.001607	-0.00126	-0.00285	76.8	0.003943	0.007628	0.009248	0.003228	76.8	0.009178	-0.00182	0.007656	0.010078	76.8	-0.00082	0.008173	0.007894	-0.01028	76.8	-0.00044	0.016109	0.022847	0.03526
77	0.012583	0.014636	0.023862	0.038373	77	0.015611	0.017283	0.051428	0.07363	77	0.014225	0.02553	0.082956	0.109585	77	0.00284	0.007892	0.007051	0.004555	77	0.011547	0.005635	0.009835	-0.00225	77	0.002824	0.001698	-0.00141	-0.00288	77	0.004487	0.00812	0.009945	0.003329	77	0.008469	-0.00195	0.007943	0.010094	77	-0.00102	0.007736	0.008853	-0.00977	77	0.00022	0.016195	0.022827	0.034897
77.2	0.012431	0.014292	0.023263	0.038055	77.2	0.015262	0.017373	0.051139	0.07465	77.2	0.014666	0.025224	0.083171	0.109702	77.2	0.002398	0.007856	0.007103	0.004029	77.2	0.01182	0.006706	0.010258	-0.0025	77.2	0.002604	0.002393	-0.00146	-0.00335	77.2	0.005511	0.008444	0.010236	0.003199	77.2	0.008502	-0.0023	0.008772	0.009303	77.2	-0.00142	0.007707	0.008583	-0.00974	77.2	-4.3e-05	0.016046	0.023104	0.034767
77.4	0.012521	0.013556	0.023058	0.038438	77.4	0.016355	0.017434	0.051696	0.074368	77.4	0.014529	0.025087	0.083215	0.110417	77.4	0.000987	0.007207	0.006851	0.003971	77.4	0.012037	0.007802	0.008664	-0.00319	77.4	0.002736	0.003065	-0.00202	-0.00454	77.4	0.006249	0.009011	0.009826	0.003431	77.4	0.00824	-0.00227	0.009103	0.008954	77.4	-0.00093	0.007538	0.009059	-0.0089	77.4	0.000349	0.016105	0.023737	0.034462
77.6	0.012731	0.013045	0.023423	0.038498	77.6	0.01734	0.018078	0.052158	0.075304	77.6	0.014054	0.025379	0.082611	0.109911	77.6	0.000865	0.007019	0.006654	0.004207	77.6	0.011916	0.008478	0.008305	-0.00296	77.6	0.003462	0.003706	-0.0014	-0.00502	77.6	0.006004	0.010216	0.009633	0.003018	77.6	0.007107	-0.00224	0.009556	0.008746	77.6	-0.00136	0.007085	0.009604	-0.00749	77.6	-0.00071	0.016242	0.023594	0.03438
77.8	0.01315	0.013959	0.023713	0.038391	77.8	0.017052	0.017449	0.052545	0.075573	77.8	0.014498	0.025827	0.081784	0.108819	77.8	0.000217	0.007485	0.006471	0.003894	77.8	0.012154	0.008849	0.008558	-0.00279	77.8	0.004269	0.003323	-0.00174	-0.00528	77.8	0.006662	0.010388	0.009986	0.002434	77.8	0.006681	-0.00283	0.009786	0.008149	77.8	-0.00179	0.006209	0.009104	-0.00706	77.8	-0.00077	0.015843	0.02473	0.033955
78	0.012966	0.014565	0.023963	0.038042	78	0.016766	0.017661	0.052511	0.075422	78	0.014881	0.026211	0.081091	0.109268	78	8.77e-05	0.007628	0.006829	0.003019	78	0.011223	0.009244	0.008741	-0.00299	78	0.004823	0.003071	-0.0021	-0.00561	78	0.006814	0.01011	0.010008	0.003051	78	0.006909	-0.00306	0.008926	0.008046	78	-0.00256	0.006209	0.008572	-0.00661	78	-0.00069	0.015741	0.024886	0.032746
78.2	0.013574	0.014572	0.023953	0.038022	78.2	0.017182	0.017765	0.05229	0.07539	78.2	0.01463	0.025649	0.080901	0.109713	78.2	0.000313	0.008054	0.006822	0.003325	78.2	0.010323	0.009611	0.008783	-0.00388	78.2	0.004942	0.002975	-0.00175	-0.00632	78.2	0.00659	0.009992	0.009991	0.002458	78.2	0.006677	-0.00336	0.008206	0.008981	78.2	-0.00355	0.005746	0.00861	-0.00642	78.2	-0.00012	0.01579	0.024979	0.032133
78.4	0.013183	0.01505	0.023868	0.037459	78.4	0.016769	0.017711	0.052225	0.075526	78.4	0.014067	0.025823	0.081337	0.109732	78.4	-5.9e-05	0.007994	0.006501	0.003338	78.4	0.010205	0.01001	0.009035	-0.00431	78.4	0.005218	0.003216	-0.0015	-0.0065	78.4	0.005968	0.010189	0.010497	0.00206	78.4	0.006555	-0.00385	0.007633	0.00838	78.4	-0.00324	0.005362	0.008323	-0.0064	78.4	-0.00023	0.015882	0.024989	0.032263
78.6	0.013478	0.015532	0.024516	0.037294	78.6	0.017119	0.018257	0.05249	0.075249	78.6	0.014351	0.025803	0.080404	0.109706	78.6	0.000512	0.008146	0.006482	0.004147	78.6	0.010069	0.010319	0.009635	-0.00542	78.6	0.004928	0.003071	-0.00086	-0.00684	78.6	0.005398	0.010077	0.010991	0.003127	78.6	0.006476	-0.00418	0.00645	0.009041	78.6	-0.00335	0.006019	0.008173	-0.00635	78.6	-0.00031	0.015982	0.025099	0.031116
78.8	0.014094	0.016777	0.024253	0.037201	78.8	0.017328	0.019073	0.052819	0.07549	78.8	0.013572	0.026195	0.079937	0.110006	78.8	0.000647	0.00779	0.006873	0.004254	78.8	0.010001	0.010007	0.009514	-0.00556	78.8	0.005205	0.002346	-0.00027	-0.0072	78.8	0.005248	0.009449	0.01116	0.002188	78.8	0.005944	-0.00379	0.006393	0.008971	78.8	-0.00332	0.006879	0.008184	-0.00634	78.8	7.07e-05	0.015174	0.024825	0.029993
79	0.014065	0.016715	0.023788	0.037748	79	0.016522	0.019147	0.052731	0.075694	79	0.013019	0.025678	0.079905	0.109669	79	0.00125	0.008369	0.007774	0.004857	79	0.00978	0.009419	0.00976	-0.00623	79	0.005277	0.002617	-0.00028	-0.00648	79	0.004753	0.010427	0.011298	0.000899	79	0.005805	-0.00408	0.005656	0.008463	79	-0.00272	0.007179	0.007431	-0.00578	79	-0.00028	0.014051	0.025259	0.0286
79.2	0.013647	0.017081	0.023304	0.038301	79.2	0.015918	0.019034	0.052674	0.075568	79.2	0.013206	0.025631	0.07913	0.109973	79.2	0.00142	0.008275	0.007343	0.004866	79.2	0.009736	0.009172	0.010053	-0.00644	79.2	0.004582	0.002147	0.000995	-0.00595	79.2	0.003581	0.010501	0.011308	0.000595	79.2	0.006538	-0.00384	0.005426	0.008499	79.2	-0.00252	0.007084	0.007341	-0.00594	79.2	0.000373	0.014169	0.025233	0.028108
79.4	0.014136	0.018061	0.023264	0.038718	79.4	0.014867	0.018887	0.053038	0.075898	79.4	0.012784	0.025602	0.078902	0.109392	79.4	0.001338	0.008482	0.007707	0.005018	79.4	0.009331	0.009757	0.010394	-0.0058	79.4	0.004947	0.001833	0.000836	-0.00629	79.4	0.003615	0.010308	0.011463	-6.8e-05	79.4	0.006228	-0.00345	0.005053	0.007951	79.4	-0.00175	0.007893	0.007057	-0.00538	79.4	0.000832	0.013161	0.025217	0.028446
79.6	0.014386	0.018269	0.023189	0.039298	79.6	0.013836	0.019055	0.052342	0.076369	79.6	0.012597	0.026051	0.078483	0.108767	79.6	0.001321	0.009333	0.008011	0.004262	79.6	0.010186	0.00967	0.01048	-0.00579	79.6	0.004451	0.001734	0.000988	-0.00597	79.6	0.003215	0.010113	0.010395	-0.00022	79.6	0.006563	-0.004	0.004743	0.007833	79.6	-0.00128	0.007667	0.007115	-0.00488	79.6	0.001123	0.01353	0.024856	0.028789
79.8	0.013658	0.01775	0.023478	0.03987	79.8	0.013991	0.019272	0.052289	0.076705	79.8	0.012453	0.026034	0.078856	0.109022	79.8	0.001281	0.00977	0.008027	0.004952	79.8	0.009341	0.009351	0.010699	-0.00539	79.8	0.00426	0.001764	0.001922	-0.00645	79.8	0.003023	0.00903	0.011195	-0.0005	79.8	0.006658	-0.00401	0.004576	0.008411	79.8	-0.0013	0.007577	0.007344	-0.00462	79.8	0.001286	0.013343	0.02417	0.029594
80	0.012901	0.017914	0.023405	0.039677	80	0.013934	0.018879	0.052255	0.075993	80	0.012117	0.025323	0.079188	0.109408	80	0.002254	0.010211	0.007578	0.005334	80	0.010124	0.009138	0.011532	-0.00627	80	0.004042	0.000923	0.002065	-0.00647	80	0.002698	0.008515	0.010886	-0.00024	80	0.00748	-0.0033	0.004601	0.00902	80	-0.00088	0.007948	0.007447	-0.00487	80	0.001636	0.013469	0.023409	0.030685
80.2	0.013061	0.017269	0.02328	0.040313	80.2	0.013602	0.018997	0.051482	0.076378	80.2	0.011753	0.025339	0.078425	0.109679	80.2	0.002253	0.010364	0.007308	0.005294	80.2	0.010465	0.009539	0.011737	-0.00595	80.2	0.003736	0.001012	0.002147	-0.007	80.2	0.001921	0.008916	0.010826	-7.9e-05	80.2	0.008367	-0.0024	0.004892	0.010028	80.2	-0.00029	0.008327	0.008069	-0.00499	80.2	0.002495	0.013478	0.023696	0.031188
80.4	0.013019	0.017031	0.021849	0.040668	80.4	0.013187	0.019046	0.051141	0.076145	80.4	0.01123	0.025466	0.079633	0.110147	80.4	0.001939	0.011298	0.006674	0.004838	80.4	0.010174	0.009633	0.012578	-0.00649	80.4	0.003105	0.000419	0.002446	-0.00666	80.4	0.001723	0.008329	0.010077	0.000718	80.4	0.008002	-0.00244	0.003781	0.010869	80.4	0.000183	0.008622	0.008326	-0.00526	80.4	0.002528	0.013174	0.023341	0.032791
80.6	0.012624	0.016519	0.021297	0.04108	80.6	0.012598	0.019367	0.050919	0.075353	80.6	0.012122	0.02523	0.080481	0.110958	80.6	0.002216	0.011312	0.007407	0.004819	80.6	0.010897	0.010075	0.012264	-0.0068	80.6	0.003233	-2.4e-05	0.002177	-0.00627	80.6	0.002389	0.008433	0.009682	0.001473	80.6	0.008627	-0.00188	0.004054	0.011072	80.6	-6.5e-05	0.008632	0.008736	-0.00505	80.6	0.002362	0.013793	0.023639	0.033165
80.8	0.012613	0.016172	0.020595	0.041421	80.8	0.012453	0.01955	0.051145	0.074862	80.8	0.012336	0.025351	0.080672	0.111316	80.8	0.001677	0.010877	0.007934	0.005139	80.8	0.011647	0.010878	0.011199	-0.00536	80.8	0.003015	0.000528	0.001649	-0.00544	80.8	0.002671	0.00814	0.00933	0.001798	80.8	0.008989	-0.00196	0.004455	0.011145	80.8	0.00023	0.008589	0.009325	-0.00505	80.8	0.001936	0.01414	0.024251	0.034618
81	0.011783	0.015741	0.02019	0.041334	81	0.013111	0.018977	0.051305	0.075102	81	0.012591	0.025134	0.080732	0.112003	81	0.001429	0.011101	0.008295	0.006024	81	0.012445	0.01127	0.011258	-0.00483	81	0.002626	0.000396	0.001106	-0.00563	81	0.003085	0.009222	0.009458	0.001837	81	0.009031	-0.0022	0.004906	0.011403	81	0.000537	0.008272	0.009463	-0.00505	81	0.002447	0.014758	0.023483	0.035244
81.2	0.011409	0.015266	0.019964	0.041453	81.2	0.013356	0.019428	0.05141	0.075057	81.2	0.013273	0.024307	0.081045	0.11177	81.2	0.000782	0.010701	0.008774	0.007008	81.2	0.013663	0.012413	0.010182	-0.00432	81.2	0.002272	0.000332	0.000134	-0.00584	81.2	0.003905	0.009464	0.009494	0.002101	81.2	0.009423	-0.00201	0.00585	0.010458	81.2	0.000253	0.008738	0.00884	-0.00515	81.2	0.00108	0.014738	0.024244	0.036156
81.4	0.011241	0.015212	0.020068	0.041331	81.4	0.014207	0.020257	0.051251	0.074691	81.4	0.0128	0.023966	0.080367	0.112512	81.4	0.000616	0.009871	0.008775	0.007573	81.4	0.014504	0.012252	0.008984	-0.00392	81.4	0.002006	0.001135	-0.00045	-0.00547	81.4	0.004158	0.009714	0.008958	0.002697	81.4	0.009878	-0.00199	0.005149	0.01094	81.4	0.000184	0.008824	0.008785	-0.00494	81.4	0.000137	0.015172	0.024807	0.037057
81.6	0.010971	0.015925	0.020516	0.041091	81.6	0.014139	0.020503	0.051089	0.074617	81.6	0.013923	0.024181	0.080564	0.11258	81.6	0.001149	0.009119	0.008875	0.0075	81.6	0.014171	0.012182	0.008916	-0.00415	81.6	0.001868	0.001494	-0.00056	-0.00507	81.6	0.004847	0.009579	0.008603	0.002923	81.6	0.009586	-0.00172	0.005545	0.011338	81.6	-0.00041	0.008381	0.009194	-0.00461	81.6	-0.00044	0.015026	0.025646	0.036765
81.8	0.011188	0.016054	0.020425	0.040286	81.8	0.013392	0.020539	0.050571	0.074322	81.8	0.014687	0.024562	0.080871	0.113352	81.8	0.001076	0.009152	0.009242	0.007319	81.8	0.014216	0.012262	0.009019	-0.00414	81.8	0.001868	0.002066	-0.00097	-0.00517	81.8	0.004737	0.008546	0.008208	0.00335	81.8	0.010322	-0.00149	0.00573	0.011185	81.8	-0.00087	0.008047	0.009169	-0.00488	81.8	-0.00075	0.015797	0.02601	0.036245
82	0.010592	0.016293	0.01987	0.0391	82	0.014109	0.020925	0.04991	0.073336	82	0.014685	0.024556	0.082228	0.114207	82	0.001158	0.008712	0.009069	0.006667	82	0.013684	0.012202	0.008355	-0.00367	82	0.001801	0.002117	-0.00101	-0.00491	82	0.004624	0.007781	0.007449	0.003699	82	0.011147	-0.00185	0.005532	0.011225	82	-0.00125	0.00775	0.008992	-0.00522	82	-0.00043	0.016123	0.026075	0.035526
82.2	0.010893	0.015966	0.019581	0.038297	82.2	0.014984	0.020828	0.049509	0.072825	82.2	0.014746	0.024359	0.08359	0.113448	82.2	0.001193	0.008444	0.009265	0.007078	82.2	0.013688	0.011811	0.007854	-0.00414	82.2	0.00154	0.002373	-0.00091	-0.00531	82.2	0.004187	0.007245	0.006872	0.003153	82.2	0.011278	-0.00275	0.005506	0.01186	82.2	-0.00143	0.00775	0.008448	-0.00592	82.2	-0.0005	0.016196	0.026064	0.035151
82.4	0.011094	0.016512	0.020461	0.037584	82.4	0.015271	0.021296	0.049988	0.07224	82.4	0.014056	0.024351	0.083856	0.11235	82.4	0.000755	0.008354	0.00866	0.006338	82.4	0.013683	0.01205	0.008315	-0.00396	82.4	0.001735	0.002412	-0.00151	-0.00483	82.4	0.003693	0.007108	0.007173	0.003493	82.4	0.010495	-0.00321	0.005654	0.01211	82.4	-0.0018	0.007827	0.008198	-0.00535	82.4	-0.00103	0.016313	0.025947	0.034395
82.6	0.01118	0.016105	0.020847	0.037844	82.6	0.016727	0.021746	0.049539	0.071808	82.6	0.014062	0.024388	0.083138	0.112238	82.6	0.000535	0.008548	0.008813	0.006052	82.6	0.012651	0.011215	0.008131	-0.00423	82.6	0.001622	0.002394	-0.00175	-0.00521	82.6	0.003576	0.006271	0.007455	0.003601	82.6	0.009783	-0.0038	0.005207	0.012417	82.6	-0.00194	0.00828	0.008336	-0.00574	82.6	-0.00074	0.016515	0.025867	0.032518
82.8	0.011605	0.015807	0.021367	0.037237	82.8	0.017362	0.021162	0.049639	0.071316	82.8	0.013937	0.02533	0.082531	0.11152	82.8	-0.00024	0.008736	0.008781	0.005158	82.8	0.012178	0.010652	0.008388	-0.00366	82.8	0.002466	0.002362	-0.0017	-0.00499	82.8	0.003473	0.006591	0.008163	0.00266	82.8	0.009293	-0.00371	0.005103	0.011937	82.8	-0.00162	0.008966	0.007704	-0.0057	82.8	-0.00042	0.015639	0.025394	0.032125
83	0.01172	0.015737	0.021773	0.037608	83	0.017089	0.020878	0.050098	0.071693	83	0.014322	0.025243	0.081905	0.111159	83	-1.7e-05	0.008955	0.008284	0.004992	83	0.011972	0.010283	0.009138	-0.00383	83	0.002229	0.002501	-0.0024	-0.00449	83	0.003321	0.006837	0.007935	0.002269	83	0.00879	-0.00436	0.004789	0.011857	83	-0.00135	0.008519	0.00708	-0.00629	83	-0.0005	0.015213	0.025661	0.031161
83.2	0.012666	0.01609	0.022249	0.037761	83.2	0.017335	0.02093	0.051014	0.07182	83.2	0.014467	0.025574	0.082026	0.111409	83.2	3.89e-05	0.00966	0.008015	0.004298	83.2	0.011808	0.009954	0.009086	-0.00397	83.2	0.001588	0.001559	-0.00267	-0.00431	83.2	0.002767	0.006378	0.008406	0.002402	83.2	0.008839	-0.00393	0.004893	0.011433	83.2	-0.00201	0.008841	0.006625	-0.00629	83.2	0.00025	0.015792	0.025445	0.030913
83.4	0.012575	0.016481	0.022648	0.03798	83.4	0.017611	0.020263	0.050909	0.073038	83.4	0.013812	0.025797	0.082117	0.111079	83.4	-0.00039	0.009634	0.00865	0.003937	83.4	0.011715	0.010857	0.009387	-0.00376	83.4	0.001643	0.001212	-0.0028	-0.00478	83.4	0.004019	0.006977	0.008919	0.001024	83.4	0.008109	-0.00379	0.004278	0.01063	83.4	-0.00135	0.009238	0.006547	-0.00619	83.4	0.000173	0.015321	0.025275	0.030618
83.6	0.012045	0.015578	0.023621	0.038939	83.6	0.016941	0.019748	0.051239	0.07343	83.6	0.01361	0.025778	0.081311	0.111375	83.6	-0.00013	0.009216	0.008279	0.004195	83.6	0.011689	0.010226	0.009304	-0.00383	83.6	0.001917	0.000528	-0.00203	-0.00433	83.6	0.004359	0.006601	0.009275	0.000508	83.6	0.00835	-0.00415	0.004182	0.010212	83.6	-0.00168	0.008253	0.006163	-0.00569	83.6	-0.00031	0.015569	0.025749	0.03001
83.8	0.0112	0.015529	0.024179	0.039362	83.8	0.017298	0.020362	0.051804	0.073526	83.8	0.013435	0.02552	0.081531	0.111605	83.8	0.000169	0.008871	0.007623	0.004819	83.8	0.011237	0.009513	0.009557	-0.00333	83.8	0.002015	3.63e-05	-0.00182	-0.00451	83.8	0.004397	0.006158	0.009876	0.000227	83.8	0.007873	-0.00365	0.004625	0.009314	83.8	-0.00123	0.008474	0.005531	-0.00588	83.8	0.000386	0.014695	0.025125	0.029729
84	0.010951	0.015894	0.024033	0.039687	84	0.017168	0.019693	0.051891	0.073335	84	0.012292	0.025593	0.081155	0.111368	84	0.001077	0.008769	0.007534	0.004867	84	0.011364	0.009126	0.009868	-0.00309	84	0.002084	-8.5e-05	-0.00108	-0.00539	84	0.004334	0.00605	0.009535	0.000945	84	0.008776	-0.00332	0.004137	0.009174	84	-0.00115	0.00802	0.005489	-0.00672	84	0.000779	0.014342	0.024307	0.030493
84.2	0.011106	0.015531	0.023418	0.040133	84.2	0.016083	0.019668	0.052418	0.074	84.2	0.012315	0.025645	0.080546	0.111684	84.2	0.001349	0.008686	0.007216	0.005437	84.2	0.011321	0.00973	0.009663	-0.00295	84.2	0.002397	-0.00074	-0.00118	-0.00552	84.2	0.003943	0.006666	0.009713	0.000586	84.2	0.008084	-0.00275	0.004279	0.009074	84.2	-0.00103	0.007393	0.006077	-0.00695	84.2	0.001163	0.014299	0.024233	0.030874
84.4	0.010802	0.015398	0.022933	0.040748	84.4	0.015989	0.018691	0.053607	0.074217	84.4	0.012104	0.026341	0.081013	0.111362	84.4	0.00142	0.010552	0.007179	0.0057	84.4	0.011674	0.009646	0.010544	-0.00311	84.4	0.002486	-0.00053	-0.00085	-0.00589	84.4	0.004402	0.006485	0.009834	0.000558	84.4	0.007015	-0.00269	0.004079	0.008206	84.4	-0.00109	0.007042	0.006059	-0.00728	84.4	0.000685	0.01452	0.02466	0.031456
84.6	0.009915	0.014409	0.022941	0.041708	84.6	0.015303	0.018277	0.054366	0.074975	84.6	0.011975	0.026508	0.080651	0.111315	84.6	0.002631	0.010613	0.007554	0.006617	84.6	0.011651	0.009851	0.010571	-0.00275	84.6	0.00225	-0.00106	-0.00029	-0.00579	84.6	0.005086	0.007126	0.010424	-9e-05	84.6	0.006672	-0.00265	0.004234	0.007891	84.6	-0.00126	0.00683	0.006677	-0.00767	84.6	0.000418	0.015148	0.024877	0.031411
84.8	0.010055	0.014492	0.023098	0.042257	84.8	0.015356	0.01851	0.054496	0.075522	84.8	0.011628	0.026875	0.080354	0.111357	84.8	0.002715	0.010799	0.007249	0.006947	84.8	0.011909	0.010022	0.010402	-0.00247	84.8	0.001788	-0.00162	-0.00022	-0.00613	84.8	0.005433	0.007828	0.010769	0.00059	84.8	0.00621	-0.00262	0.003978	0.007707	84.8	-0.0008	0.006971	0.006864	-0.00793	84.8	0.000316	0.015743	0.024494	0.031798
85	0.009525	0.013949	0.024061	0.042391	85	0.015458	0.018809	0.054971	0.076086	85	0.012015	0.026592	0.079922	0.112323	85	0.003216	0.011055	0.007373	0.007384	85	0.012817	0.010186	0.010586	-0.00327	85	0.000712	-0.00117	-0.00014	-0.00647	85	0.00537	0.008898	0.010915	0.000715	85	0.007048	-0.00176	0.004649	0.007118	85	-0.00035	0.006669	0.006964	-0.00804	85	0.000475	0.015397	0.023915	0.031713
85.2	0.00996	0.013788	0.024389	0.042911	85.2	0.01472	0.018769	0.054918	0.077368	85.2	0.012742	0.02692	0.079334	0.112111	85.2	0.003649	0.010655	0.00734	0.008097	85.2	0.012842	0.010011	0.009902	-0.00301	85.2	0.00102	-0.00093	-0.00069	-0.00624	85.2	0.005696	0.008268	0.010632	0.001704	85.2	0.007363	-0.00109	0.005148	0.006169	85.2	-0.00057	0.006083	0.00822	-0.00759	85.2	-0.00023	0.015224	0.024133	0.032265
85.4	0.009976	0.01358	0.024509	0.043048	85.4	0.014821	0.019311	0.054502	0.077084	85.4	0.012648	0.02749	0.079316	0.113707	85.4	0.00376	0.009729	0.007024	0.007363	85.4	0.013268	0.010756	0.009353	-0.00286	85.4	0.00067	-7.1e-05	-0.00033	-0.00572	85.4	0.005593	0.007796	0.010346	0.001875	85.4	0.006863	-0.00016	0.004071	0.006942	85.4	-0.00058	0.005685	0.009589	-0.00792	85.4	-7.7e-05	0.01577	0.024379	0.033159
85.6	0.010715	0.013325	0.024494	0.043287	85.6	0.014063	0.018821	0.054059	0.076913	85.6	0.01385	0.028294	0.080013	0.11403	85.6	0.003845	0.008988	0.006857	0.007331	85.6	0.012759	0.010886	0.009383	-0.00347	85.6	0.000313	5.48e-05	-9.2e-05	-0.00566	85.6	0.005356	0.007708	0.010166	0.002622	85.6	0.007118	0.000221	0.003887	0.007224	85.6	-0.00105	0.00546	0.010397	-0.00762	85.6	0.000443	0.015599	0.023988	0.032633
85.8	0.011048	0.013617	0.024482	0.042752	85.8	0.013898	0.019214	0.053247	0.076741	85.8	0.013855	0.027921	0.080628	0.114716	85.8	0.003915	0.008433	0.007215	0.007161	85.8	0.012786	0.010892	0.009266	-0.00337	85.8	0.000927	0.000285	0.000926	-0.00556	85.8	0.004646	0.007221	0.010142	0.003416	85.8	0.007413	0.0009	0.003951	0.007033	85.8	-0.00188	0.005722	0.010646	-0.00731	85.8	0.000309	0.015794	0.023675	0.032547
86	0.010702	0.014008	0.02363	0.042109	86	0.013929	0.01876	0.053169	0.075424	86	0.014383	0.02713	0.081186	0.113698	86	0.003064	0.008263	0.007329	0.006937	86	0.012685	0.010639	0.009118	-0.0041	86	0.001405	0.000663	0.001988	-0.00567	86	0.005167	0.006205	0.010097	0.003094	86	0.007227	0.000557	0.004115	0.006772	86	-0.00274	0.005311	0.010763	-0.00727	86	-3.4e-05	0.015819	0.023957	0.032962
86.2	0.011396	0.014215	0.023784	0.041951	86.2	0.013791	0.019656	0.053127	0.074623	86.2	0.01451	0.026687	0.082322	0.113469	86.2	0.002966	0.008864	0.007383	0.00676	86.2	0.013088	0.011099	0.009568	-0.00473	86.2	0.001176	0.001324	0.002159	-0.00607	86.2	0.005128	0.005983	0.010122	0.003741	86.2	0.006412	0.000546	0.003993	0.007448	86.2	-0.00371	0.005727	0.010928	-0.00748	86.2	-0.00045	0.014855	0.023513	0.033053
86.4	0.011532	0.014738	0.024706	0.040977	86.4	0.013892	0.020665	0.052805	0.073887	86.4	0.014308	0.026076	0.082008	0.113267	86.4	0.002289	0.009024	0.007223	0.005597	86.4	0.012959	0.011304	0.010378	-0.0045	86.4	0.001783	0.002437	0.001522	-0.00625	86.4	0.0053	0.006776	0.01056	0.004277	86.4	0.005639	0.000467	0.003997	0.007471	86.4	-0.00401	0.005919	0.010571	-0.00657	86.4	-0.00017	0.015534	0.023227	0.032752
86.6	0.012271	0.014803	0.024719	0.040916	86.6	0.015162	0.02014	0.052441	0.073452	86.6	0.014606	0.025997	0.083791	0.113764	86.6	0.001999	0.008806	0.006737	0.00486	86.6	0.012827	0.010606	0.010349	-0.00462	86.6	0.00218	0.003359	0.000719	-0.0059	86.6	0.004801	0.006827	0.010104	0.004721	86.6	0.00571	0.000611	0.003602	0.007546	86.6	-0.0038	0.00624	0.010508	-0.00632	86.6	-6.3e-05	0.015638	0.022602	0.033027
86.8	0.013135	0.015469	0.024492	0.039967	86.8	0.015242	0.020192	0.052014	0.073139	86.8	0.014824	0.026231	0.084115	0.113504	86.8	0.001577	0.008229	0.006492	0.004151	86.8	0.013271	0.01021	0.011318	-0.00454	86.8	0.003365	0.00331	0.00053	-0.00557	86.8	0.004523	0.007565	0.009778	0.004616	86.8	0.005694	0.000201	0.004097	0.008139	86.8	-0.00372	0.006572	0.00985	-0.00571	86.8	-0.00014	0.015851	0.022453	0.034485
87	0.013439	0.015915	0.024265	0.03938	87	0.015532	0.020617	0.051873	0.07307	87	0.014189	0.025835	0.084693	0.113744	87	0.001493	0.00755	0.006716	0.003724	87	0.013807	0.009924	0.011168	-0.00569	87	0.002488	0.003342	-0.00051	-0.00501	87	0.004234	0.007935	0.009833	0.004964	87	0.005985	-0.00045	0.004206	0.008453	87	-0.00397	0.006272	0.010079	-0.0054	87	-0.0007	0.015872	0.022281	0.034483
87.2	0.01329	0.017004	0.023614	0.039515	87.2	0.015868	0.020532	0.051861	0.072549	87.2	0.013099	0.026078	0.085665	0.113731	87.2	0.001089	0.007522	0.007322	0.003624	87.2	0.014124	0.009579	0.010911	-0.0062	87.2	0.001734	0.002966	-0.00069	-0.00482	87.2	0.004426	0.00908	0.01027	0.004881	87.2	0.005971	-0.00016	0.004235	0.008228	87.2	-0.00385	0.00695	0.009821	-0.00479	87.2	-0.00065	0.015493	0.022253	0.034635
87.4	0.011908	0.017084	0.023472	0.04002	87.4	0.015853	0.020767	0.050894	0.072753	87.4	0.012388	0.025753	0.085697	0.112641	87.4	0.000584	0.006482	0.00761	0.003601	87.4	0.014291	0.009765	0.010749	-0.00604	87.4	0.001271	0.003083	-0.00012	-0.00505	87.4	0.004316	0.009612	0.01072	0.004381	87.4	0.005779	-0.00012	0.004178	0.008246	87.4	-0.00395	0.006813	0.010106	-0.00436	87.4	-0.00082	0.015256	0.022767	0.035196
87.6	0.011813	0.016999	0.023166	0.039783	87.6	0.014872	0.021219	0.050881	0.072961	87.6	0.01193	0.02523	0.085832	0.112536	87.6	0.00101	0.005824	0.008327	0.003893	87.6	0.01436	0.009263	0.009594	-0.00612	87.6	0.001097	0.003461	0.000196	-0.00473	87.6	0.003937	0.010329	0.010212	0.0041	87.6	0.005481	-0.00076	0.004033	0.008956	87.6	-0.00358	0.00644	0.009233	-0.00463	87.6	-0.00111	0.015451	0.023628	0.035864
87.8	0.010837	0.017176	0.022609	0.03971	87.8	0.015084	0.021939	0.050883	0.073206	87.8	0.010542	0.024875	0.085973	0.112811	87.8	0.000801	0.005335	0.007883	0.004658	87.8	0.014099	0.00841	0.007979	-0.00571	87.8	5.76e-06	0.004079	6.77e-05	-0.00502	87.8	0.004266	0.010025	0.009659	0.003818	87.8	0.005803	-0.00061	0.004011	0.009358	87.8	-0.00287	0.006874	0.009131	-0.00488	87.8	-0.00052	0.0152	0.023155	0.035886
88	0.010628	0.017453	0.021622	0.039507	88	0.015387	0.021807	0.051671	0.072845	88	0.010238	0.025605	0.085382	0.113469	88	0.000264	0.005208	0.008126	0.005721	88	0.013441	0.008291	0.00747	-0.00567	88	0.000124	0.004587	-0.00012	-0.00588	88	0.004077	0.010123	0.00947	0.003733	88	0.006444	-0.00113	0.004581	0.009473	88	-0.00283	0.007473	0.009124	-0.00618	88	-0.00048	0.015233	0.022855	0.03635
88.2	0.010974	0.017445	0.021317	0.039438	88.2	0.014951	0.021479	0.05264	0.072518	88.2	0.010275	0.025949	0.084811	0.113543	88.2	-4.7e-06	0.006065	0.00768	0.005951	88.2	0.014174	0.008575	0.007039	-0.00604	88.2	0.000217	0.003491	-0.00102	-0.00576	88.2	0.004337	0.010356	0.01006	0.003167	88.2	0.005944	-0.00181	0.004614	0.009477	88.2	-0.00191	0.008017	0.008655	-0.00656	88.2	-0.00034	0.015221	0.023606	0.035918
88.4	0.010696	0.017009	0.021305	0.040156	88.4	0.014916	0.02184	0.053275	0.072719	88.4	0.009993	0.02712	0.085132	0.113241	88.4	0.000393	0.006994	0.007647	0.005864	88.4	0.0138	0.00847	0.007296	-0.00618	88.4	9.79e-05	0.004073	-0.00166	-0.00628	88.4	0.004489	0.010159	0.010846	0.003384	88.4	0.006254	-0.00168	0.004689	0.009734	88.4	-0.00135	0.008367	0.008201	-0.0065	88.4	-0.00047	0.015288	0.023729	0.035079
88.6	0.010691	0.016741	0.020952	0.040374	88.6	0.014832	0.022489	0.053668	0.073241	88.6	0.010044	0.027486	0.084618	0.113076	88.6	0.001171	0.006333	0.00725	0.005989	88.6	0.013008	0.008087	0.006132	-0.00614	88.6	-0.0005	0.002917	-0.00121	-0.00596	88.6	0.004311	0.010511	0.011025	0.003474	88.6	0.007423	-0.00241	0.004447	0.009647	88.6	-0.00069	0.008732	0.008216	-0.00679	88.6	-0.00021	0.015172	0.022996	0.034578
88.8	0.011361	0.016456	0.02105	0.040081	88.8	0.015078	0.02316	0.053448	0.073312	88.8	0.01041	0.027987	0.084919	0.113848	88.8	0.001287	0.006831	0.00701	0.00569	88.8	0.013391	0.00773	0.006159	-0.0058	88.8	-0.00059	0.002521	-0.00123	-0.00621	88.8	0.004797	0.010291	0.010583	0.004298	88.8	0.008582	-0.00208	0.004653	0.009183	88.8	0.000517	0.008965	0.008515	-0.00677	88.8	-0.00039	0.015024	0.022937	0.034457
89	0.011146	0.016053	0.021454	0.039656	89	0.014685	0.023366	0.054105	0.074242	89	0.011095	0.028843	0.083912	0.114161	89	0.001869	0.007457	0.006862	0.005586	89	0.014035	0.008104	0.005567	-0.00503	89	-0.00092	0.003204	-0.0007	-0.0057	89	0.004585	0.009682	0.010418	0.00387	89	0.009527	-0.00232	0.005337	0.008441	89	0.001254	0.008766	0.00806	-0.00757	89	-0.00066	0.014323	0.02252	0.0344
89.2	0.011374	0.015796	0.021053	0.040331	89.2	0.014042	0.023316	0.054569	0.075279	89.2	0.011514	0.03054	0.083732	0.114484	89.2	0.002101	0.007721	0.006151	0.005448	89.2	0.013288	0.007968	0.005789	-0.00442	89.2	-3.6e-05	0.002233	-0.00097	-0.0058	89.2	0.004698	0.009416	0.009874	0.004219	89.2	0.009769	-0.00264	0.005161	0.008073	89.2	0.001025	0.008121	0.008813	-0.00807	89.2	-0.00097	0.014499	0.022225	0.034343
89.4	0.010967	0.015346	0.020777	0.040739	89.4	0.014111	0.023886	0.05475	0.075202	89.4	0.011721	0.030901	0.083531	0.114923	89.4	0.001987	0.006793	0.006011	0.004367	89.4	0.013426	0.008445	0.006021	-0.00397	89.4	-0.00016	0.001656	-0.00074	-0.00573	89.4	0.004303	0.009254	0.01045	0.004332	89.4	0.010313	-0.00207	0.004965	0.008259	89.4	0.000882	0.009007	0.008933	-0.00834	89.4	-0.00043	0.014626	0.022523	0.034138
89.6	0.011102	0.015171	0.020245	0.040946	89.6	0.01353	0.023128	0.055158	0.075978	89.6	0.012758	0.030664	0.083362	0.115209	89.6	0.0022	0.007117	0.006663	0.004643	89.6	0.012965	0.008383	0.006532	-0.00419	89.6	0.000415	0.000834	2.17e-05	-0.00558	89.6	0.004231	0.008695	0.010402	0.00495	89.6	0.011109	-0.00267	0.004993	0.007803	89.6	0.000358	0.009342	0.008138	-0.00794	89.6	-0.0006	0.013586	0.021925	0.033195
89.8	0.010539	0.015044	0.020434	0.040797	89.8	0.013908	0.022871	0.055118	0.076034	89.8	0.013136	0.029623	0.082984	0.115681	89.8	0.002579	0.007719	0.006725	0.004356	89.8	0.013138	0.008455	0.005948	-0.00445	89.8	0.001299	0.0001	0.000487	-0.00575	89.8	0.004559	0.008022	0.010106	0.004787	89.8	0.011437	-0.00166	0.005869	0.007098	89.8	0.000264	0.009286	0.007977	-0.00825	89.8	-0.00069	0.012977	0.021708	0.032656
90	0.010284	0.014791	0.019903	0.040726	90	0.013958	0.022492	0.055914	0.075604	90	0.014122	0.029439	0.082662	0.115509	90	0.002656	0.008809	0.006792	0.004392	90	0.013294	0.008701	0.006611	-0.00533	90	0.001854	0.000274	0.001008	-0.00565	90	0.005241	0.007257	0.009894	0.003971	90	0.011803	-0.00124	0.006517	0.006767	90	0.000756	0.008681	0.007494	-0.00832	90	-0.00087	0.012656	0.021823	0.032867
90.2	0.010877	0.014541	0.020408	0.041354	90.2	0.013862	0.022805	0.055727	0.075261	90.2	0.013862	0.028771	0.084062	0.115882	90.2	0.003376	0.009284	0.006017	0.004169	90.2	0.013333	0.008397	0.007537	-0.00486	90.2	0.002502	-0.00033	0.000384	-0.00566	90.2	0.004778	0.006826	0.009638	0.003773	90.2	0.011387	-0.00144	0.006521	0.006636	90.2	0.001185	0.009342	0.007097	-0.00879	90.2	-0.00032	0.012956	0.021974	0.032613
90.4	0.010675	0.014582	0.020813	0.041242	90.4	0.014273	0.022566	0.05628	0.07564	90.4	0.013859	0.027971	0.083832	0.115881	90.4	0.003457	0.008937	0.00648	0.003357	90.4	0.012971	0.00804	0.007798	-0.00472	90.4	0.003687	-0.00036	0.000628	-0.00575	90.4	0.004484	0.007191	0.009121	0.002894	90.4	0.010807	-0.00136	0.00706	0.006458	90.4	0.001725	0.009517	0.006005	-0.00855	90.4	0.000335	0.014178	0.022068	0.032577
90.6	0.010727	0.014114	0.020879	0.04115	90.6	0.015013	0.021544	0.056242	0.074978	90.6	0.014109	0.027427	0.085201	0.115876	90.6	0.004166	0.008864	0.00658	0.003176	90.6	0.012672	0.007683	0.008516	-0.00468	90.6	0.004502	-0.00145	0.000459	-0.00504	90.6	0.00358	0.006897	0.008476	0.002856	90.6	0.010522	-0.00115	0.007585	0.007082	90.6	0.001474	0.010065	0.006354	-0.00806	90.6	-0.00056	0.01437	0.021584	0.033284
90.8	0.010288	0.014418	0.020771	0.040371	90.8	0.014094	0.021476	0.055154	0.07555	90.8	0.013899	0.026547	0.084545	0.11491	90.8	0.003531	0.008401	0.007974	0.002327	90.8	0.01266	0.007324	0.009366	-0.00489	90.8	0.00471	-0.00175	0.000369	-0.00451	90.8	0.003694	0.007071	0.00884	0.001938	90.8	0.009737	-0.00118	0.008712	0.007763	90.8	0.001453	0.009559	0.005963	-0.00781	90.8	-0.0003	0.015004	0.021797	0.033326
91	0.009883	0.013709	0.021773	0.040192	91	0.014322	0.020754	0.054228	0.075855	91	0.013244	0.025744	0.08421	0.114215	91	0.003604	0.009259	0.007483	0.002377	91	0.012706	0.00756	0.009341	-0.00529	91	0.004057	-0.00232	0.000516	-0.0042	91	0.003793	0.006269	0.009195	0.001843	91	0.008595	-0.00127	0.007935	0.007474	91	0.000942	0.009153	0.00622	-0.0073	91	-0.00106	0.015414	0.021326	0.033548
91.2	0.009545	0.014274	0.021788	0.04153	91.2	0.014598	0.019633	0.053797	0.076498	91.2	0.013109	0.025279	0.084095	0.113582	91.2	0.004046	0.008729	0.007519	0.003056	91.2	0.011919	0.008086	0.009468	-0.00549	91.2	0.003464	-0.00223	0.001582	-0.00415	91.2	0.004625	0.0065	0.009031	0.001345	91.2	0.007435	-0.00124	0.007847	0.007176	91.2	0.001145	0.008581	0.006201	-0.00739	91.2	-0.00156	0.015188	0.021551	0.033814
91.4	0.009873	0.013791	0.022499	0.041608	91.4	0.01462	0.018538	0.053031	0.076661	91.4	0.013623	0.024119	0.084049	0.113186	91.4	0.004797	0.008517	0.007401	0.003231	91.4	0.011664	0.008609	0.009608	-0.00471	91.4	0.00331	-0.00154	0.001644	-0.00363	91.4	0.004162	0.006314	0.008936	0.000547	91.4	0.006293	-0.00074	0.006684	0.007496	91.4	0.001365	0.008042	0.00645	-0.00689	91.4	-0.00126	0.015865	0.022785	0.034287
91.6	0.009916	0.013963	0.022531	0.041446	91.6	0.014004	0.017181	0.052835	0.076797	91.6	0.013799	0.023209	0.083938	0.113732	91.6	0.004877	0.008899	0.007501	0.003559	91.6	0.011611	0.008577	0.008209	-0.00476	91.6	0.002999	-0.00112	0.00163	-0.00335	91.6	0.005233	0.006299	0.009071	0.000379	91.6	0.00497	-0.0011	0.006038	0.007658	91.6	0.00152	0.008756	0.006443	-0.0071	91.6	-0.00166	0.015942	0.023536	0.034737
91.8	0.010219	0.013625	0.022931	0.041822	91.8	0.014637	0.016679	0.052477	0.076522	91.8	0.013568	0.023811	0.083312	0.113193	91.8	0.00432	0.008034	0.007459	0.003968	91.8	0.011725	0.008428	0.007891	-0.00505	91.8	0.002477	-0.00075	0.001228	-0.00338	91.8	0.006429	0.005964	0.009196	0.00078	91.8	0.005102	-0.00103	0.006151	0.008232	91.8	0.001373	0.009562	0.00713	-0.0068	91.8	-0.00069	0.016335	0.023576	0.034653
92	0.01079	0.013869	0.02328	0.041839	92	0.01541	0.01627	0.052656	0.075482	92	0.014837	0.02432	0.08322	0.112997	92	0.003883	0.008195	0.007533	0.003604	92	0.012339	0.00871	0.008708	-0.00566	92	0.002539	-0.00058	0.001212	-0.00404	92	0.006288	0.006293	0.00993	0.001816	92	0.00428	-0.0014	0.006116	0.007631	92	0.000623	0.009837	0.006822	-0.00694	92	-0.00088	0.016632	0.023618	0.03494
92.2	0.011655	0.013381	0.024087	0.041738	92.2	0.01553	0.016338	0.052856	0.074854	92.2	0.014891	0.024312	0.083009	0.111512	92.2	0.004014	0.008216	0.007512	0.003359	92.2	0.012291	0.008758	0.007995	-0.00601	92.2	0.002384	-3.1e-05	0.001168	-0.00374	92.2	0.006268	0.006186	0.010271	0.001988	92.2	0.003903	-0.00176	0.004361	0.008011	92.2	0.000207	0.009046	0.006786	-0.00653	92.2	-0.0009	0.016365	0.024082	0.034832
92.4	0.012391	0.013218	0.024357	0.041895	92.4	0.016376	0.017276	0.052862	0.075378	92.4	0.015816	0.023625	0.083184	0.111437	92.4	0.003919	0.00781	0.007846	0.00332	92.4	0.011954	0.00919	0.007871	-0.00569	92.4	0.002752	0.000589	0.00116	-0.00394	92.4	0.006126	0.006946	0.010915	0.002527	92.4	0.003617	-0.00185	0.003725	0.008913	92.4	-0.0002	0.008793	0.006976	-0.0062	92.4	-0.00112	0.015928	0.023788	0.034357
92.6	0.013272	0.014028	0.024231	0.041584	92.6	0.017151	0.017681	0.053528	0.074663	92.6	0.016475	0.023408	0.083028	0.110732	92.6	0.00337	0.007362	0.007376	0.003259	92.6	0.011915	0.008697	0.00791	-0.0051	92.6	0.002117	0.000807	0.002139	-0.00389	92.6	0.006068	0.007162	0.011188	0.003257	92.6	0.004377	-0.0026	0.003075	0.008554	92.6	-0.00069	0.009125	0.006475	-0.00619	92.6	-0.00111	0.016746	0.023725	0.034797
92.8	0.013546	0.014381	0.024416	0.041327	92.8	0.01705	0.018317	0.052639	0.074362	92.8	0.016742	0.024293	0.082813	0.111256	92.8	0.002969	0.007972	0.007675	0.003211	92.8	0.012548	0.009195	0.009072	-0.00457	92.8	0.002346	0.001224	0.003107	-0.00419	92.8	0.006541	0.008102	0.011159	0.003221	92.8	0.004153	-0.00255	0.002602	0.009508	92.8	-0.00107	0.008529	0.006164	-0.00532	92.8	-0.00152	0.016971	0.023695	0.035281
93	0.013513	0.014716	0.024366	0.040793	93	0.01682	0.019117	0.052881	0.075073	93	0.016893	0.025187	0.081885	0.11089	93	0.003377	0.007359	0.008018	0.003509	93	0.0133	0.00954	0.008963	-0.00406	93	0.002286	0.001812	0.003563	-0.00378	93	0.007494	0.008432	0.011035	0.003943	93	0.004201	-0.00214	0.00299	0.009286	93	-0.00175	0.008731	0.00613	-0.00516	93	-0.00193	0.016861	0.023192	0.036109
93.2	0.013341	0.014885	0.024288	0.041002	93.2	0.016479	0.019832	0.053365	0.075203	93.2	0.016847	0.025659	0.082008	0.111518	93.2	0.003379	0.007191	0.0081	0.003837	93.2	0.012945	0.009081	0.009579	-0.00458	93.2	0.002357	0.001834	0.003109	-0.00436	93.2	0.008058	0.009141	0.010658	0.00417	93.2	0.004719	-0.00224	0.003113	0.009449	93.2	-0.00243	0.008043	0.007073	-0.00399	93.2	-0.00145	0.017175	0.023288	0.035916
93.4	0.013312	0.015338	0.023372	0.041313	93.4	0.016848	0.020265	0.05372	0.075247	93.4	0.016908	0.025923	0.08181	0.111176	93.4	0.002518	0.006621	0.00901	0.00364	93.4	0.013582	0.009075	0.009558	-0.0046	93.4	0.002346	0.002402	0.003153	-0.00481	93.4	0.008385	0.00806	0.010605	0.004754	93.4	0.005441	-0.00216	0.003231	0.009796	93.4	-0.00249	0.008253	0.007333	-0.00355	93.4	-0.00076	0.017271	0.022886	0.036231
93.6	0.013042	0.015388	0.022956	0.040816	93.6	0.016942	0.020345	0.05379	0.07496	93.6	0.016674	0.026244	0.081725	0.111022	93.6	0.003045	0.007805	0.009229	0.004257	93.6	0.013277	0.009116	0.009273	-0.00471	93.6	0.002357	0.002712	0.002795	-0.00449	93.6	0.008814	0.007349	0.010676	0.005008	93.6	0.005805	-0.00256	0.003934	0.010078	93.6	-0.00297	0.007879	0.007592	-0.00361	93.6	-0.00052	0.016651	0.022135	0.036361
93.8	0.013094	0.015238	0.023351	0.040044	93.8	0.016463	0.02043	0.053442	0.074931	93.8	0.016085	0.026833	0.08153	0.111053	93.8	0.003232	0.008192	0.008492	0.004824	93.8	0.013398	0.008461	0.008354	-0.00512	93.8	0.0022	0.002884	0.002674	-0.0048	93.8	0.008751	0.00696	0.010817	0.005246	93.8	0.006326	-0.00144	0.004291	0.009125	93.8	-0.00237	0.007366	0.007911	-0.00377	93.8	-0.00014	0.016676	0.022263	0.036301
94	0.013156	0.015368	0.023234	0.040049	94	0.016246	0.020758	0.05331	0.074708	94	0.016652	0.026892	0.082403	0.111088	94	0.002539	0.007759	0.009157	0.005746	94	0.013168	0.008461	0.008781	-0.00572	94	0.001839	0.003107	0.003307	-0.00486	94	0.008926	0.006418	0.011053	0.005451	94	0.006518	-0.0016	0.003884	0.00889	94	-0.00208	0.007426	0.007276	-0.00398	94	-9.2e-05	0.016524	0.021995	0.036537
94.2	0.013534	0.015916	0.023591	0.040333	94.2	0.014783	0.020675	0.052497	0.074918	94.2	0.015671	0.026568	0.083177	0.111412	94.2	0.002652	0.007712	0.009051	0.005386	94.2	0.012359	0.008208	0.008531	-0.00575	94.2	0.001794	0.002654	0.002937	-0.00505	94.2	0.008099	0.005947	0.010997	0.005084	94.2	0.006707	-0.00163	0.003642	0.008013	94.2	-0.00222	0.007542	0.007103	-0.00505	94.2	-0.00018	0.016742	0.022828	0.036566
94.4	0.013232	0.016079	0.023402	0.039809	94.4	0.014272	0.021913	0.052872	0.074909	94.4	0.015508	0.027057	0.083235	0.112539	94.4	0.002228	0.0078	0.00979	0.006126	94.4	0.011805	0.008774	0.008219	-0.0055	94.4	0.001624	0.002191	0.003036	-0.00497	94.4	0.007654	0.005925	0.010562	0.004616	94.4	0.006533	-0.00105	0.003916	0.007645	94.4	-0.00269	0.007237	0.007069	-0.00595	94.4	-0.00104	0.016016	0.022644	0.036401
94.6	0.012645	0.015927	0.023226	0.039425	94.6	0.013372	0.021358	0.051859	0.074769	94.6	0.015617	0.02699	0.084746	0.113112	94.6	0.002719	0.007899	0.009441	0.006933	94.6	0.011482	0.008756	0.008702	-0.0053	94.6	0.00148	0.001841	0.002716	-0.00412	94.6	0.007146	0.005694	0.010763	0.004364	94.6	0.006959	-0.00031	0.00458	0.007806	94.6	-0.00274	0.0077	0.008001	-0.00626	94.6	-0.00201	0.01649	0.022698	0.036877
94.8	0.01187	0.016864	0.022892	0.039291	94.8	0.012718	0.021585	0.051315	0.075425	94.8	0.015489	0.026867	0.084286	0.113708	94.8	0.002295	0.007834	0.009581	0.006571	94.8	0.011894	0.008862	0.008883	-0.00498	94.8	0.001771	0.002305	0.001676	-0.00286	94.8	0.006716	0.004906	0.010089	0.004141	94.8	0.007168	5.84e-05	0.005126	0.00748	94.8	-0.00237	0.007218	0.007668	-0.00642	94.8	-0.00175	0.01666	0.023106	0.036254
95	0.011312	0.01643	0.023357	0.039284	95	0.013183	0.02059	0.05115	0.076146	95	0.014476	0.027387	0.084123	0.114303	95	0.002735	0.008257	0.00807	0.006952	95	0.012054	0.009097	0.00891	-0.00441	95	0.001844	0.0016	0.001639	-0.00258	95	0.006474	0.004343	0.00994	0.004721	95	0.007539	-0.00012	0.004887	0.00701	95	-0.00241	0.006996	0.008247	-0.00645	95	-0.00188	0.016243	0.023223	0.0362
95.2	0.011489	0.016747	0.022625	0.03979	95.2	0.012939	0.020087	0.051115	0.075845	95.2	0.014812	0.02747	0.084699	0.114723	95.2	0.003126	0.007049	0.007886	0.006968	95.2	0.011744	0.009944	0.009472	-0.00482	95.2	0.00172	0.001736	0.001137	-0.00208	95.2	0.005929	0.005157	0.009676	0.004399	95.2	0.007795	0.000447	0.005233	0.006879	95.2	-0.00179	0.006871	0.008405	-0.00683	95.2	-0.00175	0.015245	0.023641	0.03585
95.4	0.01134	0.016638	0.022885	0.039944	95.4	0.012518	0.019522	0.051149	0.075318	95.4	0.01488	0.027175	0.08574	0.114742	95.4	0.003045	0.007833	0.00773	0.006624	95.4	0.012558	0.009793	0.00949	-0.00473	95.4	0.001401	0.001563	0.000244	-0.00203	95.4	0.004431	0.004819	0.009695	0.00488	95.4	0.007065	0.000673	0.004735	0.007788	95.4	-0.00139	0.007355	0.0086	-0.0063	95.4	-0.0007	0.014637	0.024273	0.035399
95.6	0.01066	0.016749	0.022666	0.039952	95.6	0.012531	0.01969	0.051519	0.075679	95.6	0.014741	0.02716	0.085902	0.114949	95.6	0.002553	0.008581	0.007207	0.006779	95.6	0.013221	0.009874	0.008924	-0.00501	95.6	0.001057	0.000767	0.000196	-0.0018	95.6	0.003623	0.004921	0.010089	0.005249	95.6	0.007075	0.000586	0.005614	0.00766	95.6	-0.00221	0.007931	0.008576	-0.00673	95.6	-0.00096	0.014668	0.023721	0.035215
95.8	0.011191	0.016613	0.022547	0.040042	95.8	0.012895	0.020444	0.05127	0.075347	95.8	0.014114	0.028235	0.085854	0.114906	95.8	0.002143	0.007477	0.007659	0.006523	95.8	0.013485	0.009894	0.009043	-0.00572	95.8	0.000831	0.000891	0.000353	-0.00227	95.8	0.003014	0.005343	0.009814	0.004989	95.8	0.007306	4.2e-05	0.005397	0.008467	95.8	-0.0021	0.007773	0.008934	-0.00695	95.8	-0.00067	0.014505	0.023539	0.034508
96	0.01093	0.016621	0.0221	0.039664	96	0.013363	0.020396	0.052138	0.074766	96	0.014551	0.02797	0.086385	0.1147	96	0.002705	0.007619	0.007621	0.005817	96	0.013359	0.009906	0.00886	-0.0055	96	0.000883	0.000816	0.001159	-0.00267	96	0.002165	0.005639	0.009687	0.005168	96	0.007101	-0.00041	0.005207	0.008244	96	-0.00195	0.007212	0.008891	-0.00729	96	-0.00089	0.013774	0.023885	0.034562
96.2	0.011852	0.016681	0.022741	0.040089	96.2	0.013558	0.021048	0.052685	0.074546	96.2	0.014864	0.027752	0.085757	0.115073	96.2	0.002053	0.007645	0.007203	0.006501	96.2	0.013022	0.010482	0.0082	-0.00525	96.2	6.79e-05	0.000737	0.00064	-0.00257	96.2	0.000912	0.006461	0.009062	0.005299	96.2	0.007225	-0.0011	0.004875	0.009146	96.2	-0.00111	0.007331	0.008655	-0.00763	96.2	-0.00103	0.013235	0.024293	0.034342
96.4	0.012108	0.017166	0.02218	0.040478	96.4	0.014074	0.021041	0.053008	0.07497	96.4	0.015221	0.027722	0.085302	0.115016	96.4	0.000842	0.007802	0.007832	0.006288	96.4	0.013258	0.01091	0.008074	-0.00473	96.4	0.000675	0.000462	0.00098	-0.00305	96.4	0.001426	0.007628	0.009721	0.005594	96.4	0.007107	-0.00174	0.004599	0.009284	96.4	-7.9e-06	0.007678	0.008571	-0.00767	96.4	-0.0017	0.01371	0.023848	0.034335
96.6	0.012266	0.017675	0.021618	0.040457	96.6	0.014466	0.02121	0.053109	0.074248	96.6	0.015129	0.028001	0.085167	0.114804	96.6	0.000982	0.008118	0.007599	0.005763	96.6	0.013309	0.011315	0.008684	-0.00473	96.6	0.000131	0.000771	0.001397	-0.00326	96.6	0.002236	0.008163	0.009599	0.005481	96.6	0.008183	-0.00153	0.004488	0.009069	96.6	5.49e-05	0.008545	0.007526	-0.00703	96.6	-0.00196	0.01412	0.023595	0.035382
96.8	0.012811	0.017289	0.02195	0.040668	96.8	0.014612	0.021365	0.052385	0.074577	96.8	0.014822	0.028479	0.08484	0.114952	96.8	0.000876	0.008095	0.007886	0.005673	96.8	0.01386	0.011755	0.00834	-0.00439	96.8	0.001017	0.000376	0.001184	-0.003	96.8	0.002477	0.008621	0.009735	0.004943	96.8	0.007999	-0.00151	0.004384	0.00944	96.8	0.001452	0.008281	0.008137	-0.00671	96.8	-0.0023	0.014255	0.022761	0.035722
97	0.013639	0.01694	0.022224	0.040358	97	0.014691	0.021134	0.052607	0.074519	97	0.01427	0.027784	0.084197	0.113962	97	0.00183	0.007469	0.007758	0.005782	97	0.013787	0.011137	0.007453	-0.00491	97	0.0012	0.000593	0.000532	-0.0027	97	0.002801	0.007971	0.009631	0.005091	97	0.008505	-0.00076	0.005068	0.009559	97	0.002244	0.00916	0.008676	-0.00672	97	-0.00261	0.014841	0.022204	0.036071
97.2	0.013284	0.017913	0.022342	0.040352	97.2	0.015038	0.021126	0.053073	0.073641	97.2	0.013197	0.027601	0.083971	0.113316	97.2	0.001623	0.007597	0.007606	0.00533	97.2	0.013433	0.010214	0.006171	-0.00524	97.2	0.001415	0.001053	0.000393	-0.00354	97.2	0.002824	0.00757	0.009336	0.004205	97.2	0.007876	-0.00187	0.005116	0.010594	97.2	0.002746	0.009054	0.009241	-0.00627	97.2	-0.00217	0.014918	0.021993	0.035924
97.4	0.013487	0.01793	0.021615	0.040205	97.4	0.014614	0.0204	0.05259	0.073708	97.4	0.012978	0.028231	0.084773	0.112195	97.4	0.001611	0.00768	0.007237	0.005503	97.4	0.013617	0.010446	0.006217	-0.00539	97.4	0.001586	0.001777	-0.00015	-0.00338	97.4	0.002508	0.007526	0.00998	0.003681	97.4	0.008049	-0.00212	0.004233	0.010852	97.4	0.002855	0.009074	0.009201	-0.00584	97.4	-0.00154	0.01509	0.021251	0.036672
97.6	0.013523	0.017735	0.022266	0.039964	97.6	0.014814	0.019769	0.05257	0.073083	97.6	0.012872	0.028315	0.08547	0.112181	97.6	0.002806	0.008057	0.005987	0.005142	97.6	0.01358	0.010767	0.006164	-0.0057	97.6	0.001517	0.001956	-0.00103	-0.00372	97.6	0.00207	0.008009	0.010967	0.003348	97.6	0.008046	-0.00226	0.004107	0.011278	97.6	0.00261	0.00865	0.009336	-0.00552	97.6	-0.00152	0.015504	0.021244	0.036963
97.8	0.013674	0.017801	0.022691	0.039406	97.8	0.014237	0.019547	0.051389	0.073607	97.8	0.01333	0.028106	0.086467	0.112314	97.8	0.00251	0.008277	0.005911	0.004722	97.8	0.013316	0.010757	0.005727	-0.0058	97.8	0.00152	0.001426	-0.00095	-0.0043	97.8	0.002003	0.008855	0.011662	0.003075	97.8	0.007567	-0.00189	0.00326	0.010426	97.8	0.00269	0.008155	0.008355	-0.00548	97.8	-0.00184	0.014852	0.020948	0.036943
98	0.013509	0.017452	0.022778	0.040365	98	0.01406	0.018967	0.050819	0.073663	98	0.014397	0.02716	0.086841	0.112879	98	0.002515	0.007689	0.006389	0.004547	98	0.013501	0.011611	0.005949	-0.00627	98	0.001526	0.001572	-0.00078	-0.00472	98	0.002683	0.008672	0.011533	0.003013	98	0.007392	-0.00256	0.002932	0.010005	98	0.002665	0.008237	0.007808	-0.00568	98	-0.00186	0.015085	0.020089	0.036938
98.2	0.013329	0.017534	0.023195	0.040799	98.2	0.013136	0.018615	0.05089	0.073071	98.2	0.013955	0.027388	0.086684	0.113528	98.2	0.003005	0.00761	0.005955	0.004264	98.2	0.012932	0.011963	0.005912	-0.00576	98.2	0.001823	0.001298	-0.00128	-0.00479	98.2	0.002513	0.009025	0.011439	0.002243	98.2	0.007492	-0.00227	0.002928	0.010011	98.2	0.002181	0.008032	0.008156	-0.00549	98.2	-0.00227	0.015507	0.021541	0.037311
98.4	0.014072	0.017456	0.02322	0.041407	98.4	0.014414	0.018948	0.050855	0.072595	98.4	0.014598	0.027216	0.087096	0.113776	98.4	0.002665	0.007305	0.005859	0.005612	98.4	0.012783	0.011312	0.006033	-0.0045	98.4	0.002281	0.001823	-0.00137	-0.00496	98.4	0.003417	0.009347	0.011643	0.002222	98.4	0.007372	-0.00267	0.002768	0.010351	98.4	0.001392	0.007686	0.007997	-0.00536	98.4	-0.0022	0.015654	0.022449	0.036976
98.6	0.014083	0.016861	0.023549	0.041479	98.6	0.014947	0.019086	0.050412	0.072485	98.6	0.014867	0.026349	0.087073	0.113611	98.6	0.002874	0.006886	0.005927	0.004351	98.6	0.012965	0.01154	0.006521	-0.00454	98.6	0.002691	0.002959	-0.00201	-0.00489	98.6	0.003567	0.009196	0.011676	0.002588	98.6	0.007736	-0.00227	0.003309	0.010548	98.6	0.001636	0.008338	0.007829	-0.00551	98.6	-0.0017	0.016326	0.022896	0.036948
98.8	0.01344	0.017415	0.02336	0.041043	98.8	0.015471	0.019508	0.050887	0.072207	98.8	0.015112	0.025667	0.086344	0.114374	98.8	0.002627	0.006531	0.006574	0.004077	98.8	0.013715	0.011197	0.006821	-0.0044	98.8	0.003322	0.003303	-0.00301	-0.00518	98.8	0.003356	0.008686	0.010353	0.003575	98.8	0.007592	-0.00226	0.003331	0.010128	98.8	0.001398	0.008446	0.006953	-0.00539	98.8	-0.00065	0.01628	0.022666	0.036111
99	0.013879	0.016725	0.02321	0.041114	99	0.016133	0.019407	0.050921	0.072478	99	0.014841	0.025931	0.086949	0.11406	99	0.001981	0.006058	0.005997	0.004433	99	0.014267	0.011519	0.006923	-0.00465	99	0.003914	0.002714	-0.0029	-0.00584	99	0.003536	0.009285	0.01096	0.004073	99	0.007782	-0.0018	0.003629	0.010799	99	0.000823	0.00685	0.006758	-0.00543	99	-0.00017	0.015855	0.022704	0.035702
99.2	0.014252	0.016728	0.022446	0.040889	99.2	0.01626	0.019933	0.051567	0.071757	99.2	0.015808	0.025742	0.087813	0.114241	99.2	0.002147	0.005902	0.006356	0.004725	99.2	0.014776	0.011002	0.007102	-0.00506	99.2	0.003645	0.002693	-0.00307	-0.00551	99.2	0.003634	0.010016	0.01036	0.004367	99.2	0.006875	-0.00124	0.004359	0.010392	99.2	0.000503	0.006998	0.006461	-0.00499	99.2	0.000282	0.015044	0.023297	0.035913
99.4	0.0143	0.016569	0.022907	0.040432	99.4	0.01663	0.019281	0.052478	0.07212	99.4	0.015948	0.025593	0.088209	0.11456	99.4	0.001498	0.006809	0.006582	0.005324	99.4	0.01554	0.010775	0.007408	-0.00428	99.4	0.003109	0.002315	-0.00309	-0.00543	99.4	0.003234	0.009691	0.010446	0.004995	99.4	0.006106	-0.00107	0.004786	0.010139	99.4	-3.2e-05	0.006124	0.006826	-0.00417	99.4	-2.4e-05	0.014878	0.023622	0.034879
99.6	0.014773	0.016086	0.022558	0.039468	99.6	0.017298	0.019165	0.052764	0.072836	99.6	0.016399	0.026066	0.087604	0.115702	99.6	0.00103	0.006851	0.006403	0.005807	99.6	0.015785	0.010761	0.008499	-0.00387	99.6	0.003415	0.001828	-0.00202	-0.00525	99.6	0.003468	0.009514	0.009559	0.005853	99.6	0.006392	-0.00085	0.005575	0.009748	99.6	-0.00073	0.005141	0.006555	-0.00456	99.6	-0.00015	0.015009	0.02324	0.034905
99.8	0.015057	0.015482	0.022259	0.039419	99.8	0.017395	0.019083	0.052637	0.072864	99.8	0.015971	0.026947	0.088013	0.115621	99.8	0.000495	0.007131	0.007191	0.005748	99.8	0.015536	0.009946	0.009117	-0.0042	99.8	0.003171	0.002282	-0.00085	-0.0059	99.8	0.003577	0.009499	0.008921	0.00612	99.8	0.005956	-0.00162	0.005197	0.01013	99.8	-0.00062	0.004869	0.006924	-0.00442	99.8	1.84e-05	0.014088	0.02336	0.034604
100	0.014251	0.014879	0.022227	0.03911	100	0.017367	0.018824	0.053058	0.073207	100	0.016831	0.028517	0.087931	0.115498	100	0.000674	0.007358	0.007268	0.005966	100	0.015509	0.010526	0.009707	-0.00441	100	0.002219	0.001433	4.53e-05	-0.00582	100	0.003666	0.009614	0.008125	0.006712	100	0.006188	-0.00194	0.005716	0.008709	100	6.41e-05	0.004336	0.006935	-0.00559	100	0.000217	0.014037	0.023558	0.034921
100.2	0.014825	0.014194	0.023134	0.039885	100.2	0.016837	0.018583	0.053362	0.073495	100.2	0.016703	0.028835	0.087631	0.115697	100.2	0.000482	0.007419	0.00698	0.007236	100.2	0.01489	0.010336	0.00962	-0.00493	100.2	0.00232	0.001051	0.00022	-0.00543	100.2	0.003862	0.009775	0.007206	0.007133	100.2	0.005785	-0.00196	0.005111	0.008504	100.2	0.0001	0.004717	0.006295	-0.006	100.2	0.000213	0.014457	0.024059	0.034434
100.4	0.01421	0.01355	0.022353	0.03914	100.4	0.016911	0.018902	0.053348	0.073836	100.4	0.016579	0.029065	0.087348	0.115331	100.4	0.000261	0.008323	0.007814	0.007699	100.4	0.014662	0.009661	0.009761	-0.00554	100.4	0.002615	0.001261	0.00105	-0.00503	100.4	0.004159	0.008753	0.007187	0.007062	100.4	0.005947	-0.00193	0.005351	0.007771	100.4	0.00017	0.005679	0.006359	-0.00716	100.4	-0.00052	0.015323	0.023518	0.034321
100.6	0.014646	0.013138	0.023127	0.038756	100.6	0.016333	0.019495	0.053784	0.073583	100.6	0.016627	0.028392	0.087254	0.116297	100.6	0.000971	0.008793	0.007295	0.007987	100.6	0.014692	0.009535	0.010062	-0.00596	100.6	0.002493	0.001275	0.00124	-0.00467	100.6	0.003496	0.008899	0.006954	0.006517	100.6	0.005986	-0.00172	0.005636	0.007505	100.6	3.77e-05	0.006637	0.006229	-0.00776	100.6	-0.00078	0.015149	0.023753	0.03421
100.8	0.014973	0.012809	0.023271	0.038625	100.8	0.015559	0.01916	0.054097	0.073206	100.8	0.016269	0.028472	0.087019	0.116194	100.8	0.000986	0.008212	0.006972	0.00885	100.8	0.014076	0.009125	0.009375	-0.00684	100.8	0.0026	0.000811	0.000844	-0.00363	100.8	0.002324	0.008525	0.007141	0.006322	100.8	0.005859	-0.00139	0.006083	0.007764	100.8	0.000801	0.007028	0.00684	-0.00848	100.8	-0.00119	0.016007	0.023315	0.034411
101	0.014444	0.014119	0.023298	0.038607	101	0.015527	0.019186	0.054182	0.072617	101	0.01552	0.028485	0.086374	0.115383	101	0.00096	0.008416	0.007449	0.008471	101	0.013008	0.008822	0.008909	-0.00731	101	0.002729	0.001217	0.001801	-0.00292	101	0.002315	0.008582	0.006505	0.006259	101	0.005886	-0.00088	0.00697	0.008477	101	0.000421	0.007897	0.007298	-0.00901	101	-0.00076	0.016724	0.023588	0.035138
101.2	0.013244	0.01492	0.022707	0.03805	101.2	0.014659	0.01911	0.054277	0.071915	101.2	0.014148	0.028804	0.086422	0.115839	101.2	0.000741	0.008439	0.007772	0.008335	101.2	0.013168	0.008704	0.009249	-0.00757	101.2	0.002656	0.001668	0.00234	-0.00226	101.2	0.001823	0.008745	0.006225	0.00547	101.2	0.005081	-0.00125	0.00643	0.008337	101.2	-0.0002	0.00828	0.007879	-0.00877	101.2	-0.00034	0.016588	0.023985	0.03608
101.4	0.013024	0.014932	0.023389	0.037919	101.4	0.013636	0.018479	0.05315	0.071232	101.4	0.014026	0.028663	0.087257	0.116436	101.4	0.00154	0.009039	0.007104	0.008154	101.4	0.013401	0.009007	0.01013	-0.00772	101.4	0.002159	0.001428	0.001796	-0.00241	101.4	0.001367	0.009509	0.007575	0.005079	101.4	0.004811	-0.00052	0.005801	0.007597	101.4	-0.00064	0.008131	0.007874	-0.00841	101.4	-0.00017	0.0168	0.023966	0.036402
101.6	0.01251	0.015491	0.023369	0.038427	101.6	0.013992	0.019118	0.053285	0.070575	101.6	0.014426	0.028622	0.086605	0.117106	101.6	0.002072	0.009461	0.007304	0.00745	101.6	0.012941	0.00843	0.009523	-0.00788	101.6	0.002327	0.000812	0.00183	-0.00279	101.6	0.001468	0.00997	0.008988	0.004603	101.6	0.004184	-7.5e-05	0.006182	0.007739	101.6	-0.0005	0.008202	0.007765	-0.00818	101.6	-0.00083	0.017116	0.024186	0.036488
101.8	0.012041	0.015784	0.023536	0.038126	101.8	0.013384	0.019464	0.0527	0.070448	101.8	0.013738	0.028036	0.085814	0.117133	101.8	0.001572	0.009306	0.008018	0.007372	101.8	0.012268	0.008759	0.009028	-0.00763	101.8	0.002164	0.000844	0.001878	-0.0028	101.8	0.002309	0.01027	0.009955	0.00406	101.8	0.004109	-8.6e-05	0.00663	0.00696	101.8	1.73e-05	0.008889	0.007836	-0.00765	101.8	-0.00078	0.016858	0.024425	0.036548
102	0.011608	0.015528	0.024374	0.037953	102	0.013577	0.018355	0.052764	0.069213	102	0.014006	0.02745	0.085071	0.116917	102	0.0021	0.008869	0.00806	0.007581	102	0.012791	0.009268	0.008653	-0.00777	102	0.001978	0.001117	0.002266	-0.00312	102	0.003011	0.01031	0.010048	0.003751	102	0.003898	-0.00067	0.006734	0.007134	102	0.000451	0.008993	0.008014	-0.00692	102	-0.00063	0.018167	0.02522	0.036992
102.2	0.011748	0.016	0.024863	0.038083	102.2	0.013704	0.019274	0.052414	0.068407	102.2	0.013273	0.027574	0.083985	0.116577	102.2	0.002466	0.008521	0.008713	0.007143	102.2	0.012457	0.009066	0.007492	-0.00677	102.2	0.001703	0.001153	0.002227	-0.0034	102.2	0.002559	0.010922	0.011113	0.00368	102.2	0.004082	-0.00085	0.0061	0.008122	102.2	2.68e-05	0.009243	0.008536	-0.00646	102.2	8.16e-05	0.017983	0.026453	0.037522
102.4	0.011835	0.016066	0.025042	0.03869	102.4	0.014633	0.020049	0.052046	0.067868	102.4	0.013644	0.026673	0.083547	0.115349	102.4	0.002271	0.008338	0.008886	0.006462	102.4	0.011652	0.009033	0.00679	-0.00605	102.4	0.002091	0.001772	0.001658	-0.00351	102.4	0.003004	0.010999	0.011371	0.004008	102.4	0.004341	-0.00135	0.006154	0.008006	102.4	0.000473	0.008992	0.007894	-0.00712	102.4	0.000289	0.018231	0.026828	0.037243
102.6	0.011166	0.015562	0.024834	0.038967	102.6	0.014506	0.021083	0.051878	0.067785	102.6	0.013818	0.025766	0.082781	0.114673	102.6	0.002285	0.008568	0.008913	0.005719	102.6	0.01236	0.009652	0.006719	-0.00602	102.6	0.001629	0.001721	0.001561	-0.00398	102.6	0.003072	0.010756	0.011886	0.004564	102.6	0.003916	-0.00127	0.005937	0.008192	102.6	0.001746	0.009471	0.007711	-0.00812	102.6	0.00068	0.01715	0.026541	0.037897
102.8	0.010675	0.015806	0.023883	0.03856	102.8	0.014783	0.020923	0.052115	0.06805	102.8	0.013576	0.025414	0.082831	0.11497	102.8	0.00268	0.008103	0.009202	0.006257	102.8	0.012748	0.009347	0.006255	-0.00596	102.8	0.002071	0.001891	0.001265	-0.00407	102.8	0.003392	0.010901	0.011892	0.004656	102.8	0.004184	-0.00102	0.006203	0.009022	102.8	0.001645	0.008281	0.008054	-0.00754	102.8	0.000825	0.017138	0.026619	0.038043
103	0.011573	0.01584	0.023534	0.03881	103	0.015599	0.020935	0.051651	0.068597	103	0.013786	0.026056	0.082946	0.114966	103	0.002556	0.007645	0.008438	0.005747	103	0.012584	0.009424	0.006153	-0.0056	103	0.002129	0.001912	0.000724	-0.00389	103	0.004995	0.011147	0.012708	0.005196	103	0.003953	-0.00069	0.006697	0.009809	103	0.001846	0.00746	0.008315	-0.00655	103	0.000284	0.01645	0.02748	0.038069
103.2	0.010984	0.016069	0.023585	0.038571	103.2	0.015596	0.020967	0.052029	0.068844	103.2	0.013916	0.025903	0.083489	0.114974	103.2	0.002758	0.00787	0.008483	0.005863	103.2	0.013177	0.009145	0.006841	-0.00474	103.2	0.001372	0.002341	0.000679	-0.00415	103.2	0.005561	0.011358	0.012555	0.005183	103.2	0.003539	-0.00126	0.007182	0.00919	103.2	0.00161	0.007481	0.008412	-0.00522	103.2	0.000668	0.016065	0.027799	0.038094
103.4	0.010818	0.015707	0.023412	0.03901	103.4	0.015856	0.02039	0.05188	0.069806	103.4	0.014241	0.026124	0.083545	0.114836	103.4	0.00268	0.008449	0.00812	0.006301	103.4	0.013567	0.009882	0.007333	-0.00407	103.4	0.000917	0.002748	0.000837	-0.00453	103.4	0.005334	0.010947	0.012574	0.005761	103.4	0.004444	-0.00119	0.006516	0.009539	103.4	0.001191	0.006085	0.008941	-0.00507	103.4	0.000842	0.015589	0.027021	0.036444
103.6	0.011092	0.015142	0.023207	0.0398	103.6	0.016233	0.020292	0.051425	0.070471	103.6	0.013893	0.026554	0.083865	0.114029	103.6	0.003331	0.008803	0.007767	0.005806	103.6	0.014016	0.010127	0.00685	-0.00419	103.6	0.001021	0.003219	0.001291	-0.00485	103.6	0.006253	0.010694	0.01219	0.006303	103.6	0.004457	-0.00158	0.006539	0.009948	103.6	0.001393	0.005762	0.008841	-0.00471	103.6	0.001304	0.014588	0.026331	0.036756
103.8	0.010929	0.014947	0.02334	0.040089	103.8	0.015552	0.020323	0.051289	0.070452	103.8	0.013689	0.026765	0.084262	0.11412	103.8	0.003491	0.008774	0.007284	0.005412	103.8	0.013889	0.010042	0.006798	-0.00361	103.8	0.000945	0.004247	0.000321	-0.00486	103.8	0.006085	0.010749	0.012202	0.00529	103.8	0.004303	-0.00197	0.006137	0.009906	103.8	0.001376	0.006423	0.008801	-0.00452	103.8	0.000785	0.014369	0.025767	0.036136
104	0.011103	0.014321	0.023381	0.039867	104	0.015731	0.020279	0.052096	0.070185	104	0.014392	0.027683	0.083555	0.113908	104	0.003618	0.008012	0.006509	0.006001	104	0.013562	0.010645	0.006439	-0.00371	104	0.000572	0.004279	0.000169	-0.00463	104	0.005673	0.01	0.011795	0.005262	104	0.004839	-0.00131	0.005495	0.008874	104	0.000897	0.005497	0.008422	-0.00478	104	0.001083	0.014025	0.025608	0.035485
104.2	0.011873	0.014235	0.023167	0.040132	104.2	0.015181	0.01994	0.052892	0.070144	104.2	0.014388	0.026591	0.083605	0.114228	104.2	0.002976	0.007419	0.00606	0.006156	104.2	0.013293	0.011017	0.006383	-0.00388	104.2	0.001297	0.004742	-6.2e-06	-0.0038	104.2	0.005475	0.00889	0.010622	0.005273	104.2	0.00419	-0.00117	0.004719	0.009255	104.2	0.000159	0.006746	0.008486	-0.00517	104.2	0.001141	0.014174	0.02536	0.035309
104.4	0.012075	0.014394	0.023146	0.039966	104.4	0.014874	0.019989	0.053615	0.07028	104.4	0.015004	0.02662	0.083252	0.114461	104.4	0.002382	0.008173	0.005842	0.006356	104.4	0.013966	0.011198	0.007062	-0.00408	104.4	0.001003	0.005656	-0.00018	-0.00393	104.4	0.004373	0.00854	0.010403	0.005351	104.4	0.003656	-0.0017	0.004921	0.008943	104.4	0.000433	0.007856	0.008464	-0.00591	104.4	9.94e-05	0.013877	0.024728	0.03555
104.6	0.011815	0.014418	0.023331	0.040249	104.6	0.014293	0.020006	0.0544	0.070279	104.6	0.016033	0.026803	0.083595	0.114963	104.6	0.001871	0.007566	0.005467	0.006038	104.6	0.013587	0.011259	0.007522	-0.00394	104.6	0.001224	0.005159	-0.00071	-0.00346	104.6	0.003887	0.008762	0.009751	0.005417	104.6	0.003286	-0.00187	0.00376	0.008574	104.6	0.000395	0.008321	0.007946	-0.00611	104.6	-0.00078	0.013378	0.024964	0.03558
104.8	0.012071	0.015065	0.022307	0.040205	104.8	0.01398	0.020085	0.054551	0.070553	104.8	0.016436	0.027483	0.083191	0.114718	104.8	0.000872	0.007083	0.005404	0.005996	104.8	0.01283	0.01141	0.007323	-0.00366	104.8	0.000252	0.005389	-0.00068	-0.00281	104.8	0.004173	0.008307	0.008645	0.005576	104.8	0.004369	-0.00149	0.003703	0.008319	104.8	0.000311	0.007925	0.007182	-0.00661	104.8	-0.00119	0.013338	0.024879	0.036379
105	0.012779	0.01609	0.022971	0.040414	105	0.014158	0.020506	0.053953	0.069933	105	0.015464	0.027425	0.083592	0.115021	105	-7.4e-05	0.006718	0.005912	0.005708	105	0.012604	0.010489	0.007795	-0.00368	105	0.000265	0.005469	-4.2e-05	-0.00256	105	0.004021	0.008431	0.007754	0.00553	105	0.004938	-0.00129	0.003604	0.008228	105	-0.00024	0.008386	0.007635	-0.00761	105	-0.00173	0.013171	0.024747	0.0363
105.2	0.01284	0.016348	0.023151	0.039672	105.2	0.013759	0.020082	0.054112	0.069504	105.2	0.015052	0.026904	0.084832	0.115785	105.2	0.000213	0.006685	0.005893	0.005583	105.2	0.013213	0.010088	0.008558	-0.00402	105.2	0.000669	0.005203	-0.00011	-0.00299	105.2	0.003677	0.007788	0.007775	0.00542	105.2	0.004982	-0.00093	0.003549	0.007927	105.2	-0.00033	0.009026	0.007507	-0.00742	105.2	-0.00248	0.012991	0.024463	0.036435
105.4	0.013333	0.016818	0.023387	0.039454	105.4	0.013965	0.020017	0.05409	0.069969	105.4	0.015304	0.027318	0.085448	0.116649	105.4	-4.2e-05	0.006778	0.005723	0.005421	105.4	0.012972	0.009617	0.007688	-0.00383	105.4	0.000914	0.004847	-0.00044	-0.00417	105.4	0.004732	0.007589	0.009184	0.005132	105.4	0.004584	-0.00091	0.003934	0.008366	105.4	-0.00059	0.009902	0.007687	-0.00693	105.4	-0.00286	0.012821	0.024416	0.036265
105.6	0.013513	0.017262	0.023036	0.03924	105.6	0.014005	0.020319	0.054246	0.070866	105.6	0.016315	0.027561	0.085611	0.11709	105.6	-0.00092	0.00675	0.006586	0.004893	105.6	0.012881	0.00954	0.006888	-0.00446	105.6	0.001021	0.004631	-0.00028	-0.00426	105.6	0.004415	0.007846	0.009596	0.004328	105.6	0.004684	-0.00116	0.004416	0.008674	105.6	-0.00047	0.010721	0.007323	-0.00688	105.6	-0.00297	0.013254	0.023974	0.035762
105.8	0.013244	0.017166	0.023774	0.038168	105.8	0.014246	0.020474	0.054363	0.070739	105.8	0.015841	0.027363	0.086387	0.116756	105.8	-0.00088	0.006242	0.007414	0.00494	105.8	0.013515	0.010486	0.007744	-0.0039	105.8	0.000791	0.00498	-0.00022	-0.00402	105.8	0.003916	0.00768	0.009431	0.004648	105.8	0.005717	-0.00162	0.005065	0.008414	105.8	-0.00054	0.010819	0.007194	-0.00636	105.8	-0.00253	0.013985	0.023923	0.036302
106	0.013064	0.016739	0.02453	0.037976	106	0.014052	0.020941	0.053706	0.070891	106	0.01626	0.027163	0.087171	0.116487	106	-0.00019	0.006297	0.007658	0.004531	106	0.013662	0.010044	0.00789	-0.00415	106	0.001222	0.004222	3.2e-05	-0.00359	106	0.003056	0.00792	0.009729	0.005041	106	0.005526	-0.00209	0.005829	0.008895	106	-0.00131	0.010335	0.006854	-0.00667	106	-0.00265	0.014791	0.023416	0.037261
106.2	0.01276	0.016648	0.024637	0.038157	106.2	0.0141	0.022293	0.053171	0.071073	106.2	0.015982	0.026437	0.087039	0.116145	106.2	-9.7e-05	0.006596	0.007965	0.003639	106.2	0.013506	0.009876	0.007888	-0.00369	106.2	0.001508	0.004043	-0.00038	-0.00352	106.2	0.002553	0.007534	0.010317	0.005547	106.2	0.005397	-0.00247	0.006386	0.008714	106.2	-0.00172	0.010196	0.006656	-0.00703	106.2	-0.00217	0.014916	0.023258	0.037157
106.4	0.011913	0.016238	0.025345	0.038558	106.4	0.014468	0.022326	0.052781	0.071075	106.4	0.01616	0.026021	0.087603	0.116138	106.4	2.73e-05	0.006315	0.0074	0.00395	106.4	0.013	0.010443	0.00864	-0.00365	106.4	0.001637	0.003585	-0.0004	-0.00288	106.4	0.003659	0.007482	0.010055	0.005075	106.4	0.005299	-0.00249	0.006741	0.008599	106.4	-0.00166	0.009324	0.005693	-0.0073	106.4	-0.00261	0.015913	0.023021	0.037149
106.6	0.012359	0.016487	0.025258	0.038294	106.6	0.01423	0.022737	0.052753	0.07162	106.6	0.015863	0.02555	0.088168	0.116261	106.6	0.001037	0.006122	0.00781	0.004378	106.6	0.013763	0.009792	0.009034	-0.0044	106.6	0.000645	0.003419	-0.00025	-0.00349	106.6	0.004771	0.007595	0.010328	0.005118	106.6	0.005664	-0.00273	0.006323	0.008618	106.6	-0.00187	0.009137	0.00563	-0.00734	106.6	-0.00248	0.015693	0.022709	0.037099
106.8	0.012475	0.016619	0.02477	0.037729	106.8	0.014536	0.023093	0.052137	0.071833	106.8	0.015437	0.02596	0.088477	0.116438	106.8	0.00207	0.00577	0.008257	0.004057	106.8	0.013221	0.009482	0.009458	-0.00465	106.8	0.000693	0.003728	6.77e-05	-0.00411	106.8	0.005758	0.007568	0.010379	0.004978	106.8	0.006215	-0.00233	0.007045	0.009599	106.8	-0.00206	0.007994	0.00642	-0.00708	106.8	-0.00247	0.016578	0.023485	0.036578
107	0.012382	0.016419	0.023932	0.037895	107	0.015002	0.023357	0.051519	0.071857	107	0.015554	0.026114	0.088656	0.116326	107	0.002728	0.006129	0.007935	0.004124	107	0.013516	0.009542	0.010686	-0.00436	107	-0.00043	0.003825	0.000342	-0.00452	107	0.006781	0.007367	0.011071	0.005423	107	0.006458	-0.00255	0.006939	0.009072	107	-0.00216	0.008208	0.00653	-0.0069	107	-0.00242	0.016666	0.023162	0.036215
107.2	0.011574	0.015878	0.024175	0.038685	107.2	0.014127	0.023247	0.051664	0.072151	107.2	0.014572	0.026816	0.08919	0.11574	107.2	0.003953	0.006431	0.008167	0.004946	107.2	0.014219	0.009839	0.011302	-0.00415	107.2	-0.00061	0.0037	0.001518	-0.00519	107.2	0.006052	0.007113	0.010831	0.00496	107.2	0.00686	-0.00282	0.007324	0.008838	107.2	-0.00194	0.007864	0.006753	-0.00687	107.2	-0.00103	0.016952	0.022463	0.035599
107.4	0.011222	0.015737	0.023955	0.039877	107.4	0.014224	0.023095	0.051869	0.071873	107.4	0.013831	0.026377	0.089218	0.115262	107.4	0.004535	0.006909	0.007695	0.005263	107.4	0.015209	0.009457	0.010387	-0.00447	107.4	-0.00019	0.004392	0.001259	-0.00461	107.4	0.006889	0.007564	0.011161	0.005527	107.4	0.00765	-0.00221	0.006745	0.009108	107.4	-0.00113	0.007221	0.006849	-0.00718	107.4	-0.00094	0.016366	0.02273	0.034786
107.6	0.011837	0.015449	0.023845	0.04067	107.6	0.014306	0.022784	0.051647	0.071175	107.6	0.012912	0.026384	0.088719	0.11525	107.6	0.005006	0.006723	0.007179	0.004968	107.6	0.015744	0.009965	0.01061	-0.00408	107.6	0.000566	0.003801	0.000742	-0.00464	107.6	0.00752	0.007711	0.012059	0.005188	107.6	0.008037	-0.00238	0.006877	0.0093	107.6	-0.00057	0.006806	0.006852	-0.0066	107.6	-0.00133	0.016663	0.023213	0.035063
107.8	0.011625	0.015042	0.023466	0.040276	107.8	0.013954	0.022484	0.05146	0.070458	107.8	0.013205	0.025597	0.087205	0.115693	107.8	0.00444	0.005667	0.007156	0.00539	107.8	0.015027	0.009758	0.011108	-0.0034	107.8	0.000867	0.003677	0.000441	-0.00439	107.8	0.007394	0.008321	0.012674	0.005234	107.8	0.008627	-0.0028	0.005697	0.009894	107.8	0.000129	0.006724	0.007425	-0.00596	107.8	-0.00155	0.016523	0.023334	0.034602
108	0.011679	0.014303	0.022829	0.040169	108	0.014778	0.021842	0.051786	0.070253	108	0.013794	0.02624	0.08617	0.114651	108	0.003866	0.005722	0.006896	0.005726	108	0.014638	0.009704	0.011022	-0.00377	108	0.000779	0.003436	0.000913	-0.00419	108	0.006596	0.008572	0.012102	0.005428	108	0.009225	-0.00247	0.004678	0.008723	108	0.000798	0.005852	0.007294	-0.00555	108	-0.00054	0.015701	0.023623	0.034302
108.2	0.011422	0.01491	0.022603	0.040607	108.2	0.014228	0.021446	0.052009	0.070291	108.2	0.013824	0.025753	0.084939	0.114071	108.2	0.002998	0.005123	0.006499	0.00495	108.2	0.014792	0.00967	0.01157	-0.00447	108.2	0.000904	0.00283	0.001101	-0.00435	108.2	0.006417	0.007829	0.011987	0.004979	108.2	0.008622	-0.00266	0.003713	0.008478	108.2	0.001905	0.006012	0.007864	-0.00638	108.2	-0.00013	0.015128	0.022987	0.034653
108.4	0.011595	0.01478	0.0222	0.041304	108.4	0.015076	0.020918	0.052035	0.069579	108.4	0.013904	0.026232	0.084067	0.113816	108.4	0.003308	0.004792	0.0071	0.005561	108.4	0.015498	0.009353	0.011168	-0.00449	108.4	0.000261	0.002425	0.000344	-0.00428	108.4	0.006083	0.008604	0.011896	0.005072	108.4	0.008187	-0.00315	0.003152	0.007853	108.4	0.002818	0.005744	0.007523	-0.00648	108.4	0.000305	0.013494	0.02272	0.033427
108.6	0.010665	0.014726	0.021774	0.041449	108.6	0.014955	0.020898	0.052397	0.069581	108.6	0.014226	0.026939	0.083485	0.113111	108.6	0.003145	0.004024	0.006461	0.005421	108.6	0.015228	0.009061	0.011059	-0.0049	108.6	4.76e-05	0.000966	0.00016	-0.0039	108.6	0.005901	0.008903	0.011537	0.004812	108.6	0.00899	-0.00263	0.002162	0.008357	108.6	0.002729	0.005331	0.006912	-0.00687	108.6	0.00015	0.012935	0.023299	0.033766
108.8	0.011305	0.014417	0.022068	0.041894	108.8	0.014938	0.020294	0.05187	0.069416	108.8	0.01422	0.027194	0.08314	0.112538	108.8	0.002779	0.003721	0.006512	0.005965	108.8	0.015135	0.008918	0.009977	-0.00468	108.8	0.000232	0.000833	0.001049	-0.00385	108.8	0.005162	0.009541	0.011402	0.004085	108.8	0.010277	-0.00237	0.002711	0.00844	108.8	0.003212	0.004326	0.00687	-0.00669	108.8	0.000786	0.011982	0.022402	0.034023
109	0.012192	0.014535	0.022822	0.041579	109	0.015303	0.01994	0.051041	0.068575	109	0.013921	0.027298	0.084205	0.112882	109	0.002686	0.002926	0.006713	0.006165	109	0.014905	0.0085	0.010647	-0.0059	109	0.001109	0.000151	0.0013	-0.00405	109	0.004801	0.00985	0.011975	0.00299	109	0.010484	-0.00251	0.002767	0.008789	109	0.002675	0.004786	0.007742	-0.00721	109	0.000285	0.011851	0.022079	0.033906
109.2	0.012419	0.014252	0.022348	0.041242	109.2	0.016125	0.019378	0.051592	0.069043	109.2	0.014769	0.028288	0.083613	0.11309	109.2	0.002657	0.003568	0.006856	0.005229	109.2	0.015249	0.008566	0.010249	-0.00642	109.2	0.001978	-0.00065	0.001737	-0.00443	109.2	0.005429	0.009481	0.011745	0.002831	109.2	0.009822	-0.00278	0.002697	0.008692	109.2	0.002113	0.005335	0.008051	-0.00663	109.2	0.000331	0.011984	0.022772	0.033906
109.4	0.012323	0.014025	0.021789	0.041562	109.4	0.016689	0.019554	0.051905	0.069024	109.4	0.015689	0.028752	0.083142	0.113209	109.4	0.002014	0.0035	0.00614	0.005319	109.4	0.014516	0.008318	0.009489	-0.00639	109.4	0.002248	-0.00069	0.001419	-0.00415	109.4	0.005076	0.009394	0.012125	0.002579	109.4	0.009528	-0.00252	0.00272	0.008931	109.4	0.001978	0.005903	0.007907	-0.00584	109.4	0.000911	0.011531	0.02263	0.033712
109.6	0.012773	0.013886	0.022366	0.041202	109.6	0.016713	0.019336	0.051786	0.068875	109.6	0.016073	0.028048	0.083118	0.113268	109.6	0.001662	0.004067	0.005895	0.005777	109.6	0.014311	0.008714	0.008837	-0.00637	109.6	0.002264	-0.00077	0.000974	-0.0036	109.6	0.004449	0.009462	0.011422	0.002337	109.6	0.009369	-0.00205	0.002974	0.008302	109.6	0.00166	0.006247	0.007402	-0.00596	109.6	0.000647	0.011762	0.022015	0.033379
109.8	0.012503	0.014017	0.022422	0.040929	109.8	0.017053	0.018801	0.052391	0.068809	109.8	0.015887	0.027789	0.082807	0.112791	109.8	0.001814	0.004886	0.004965	0.005864	109.8	0.01367	0.009359	0.009526	-0.00666	109.8	0.003297	-0.00037	0.001267	-0.00335	109.8	0.003873	0.00868	0.011629	0.002946	109.8	0.009233	-0.00196	0.003917	0.007764	109.8	0.001076	0.006219	0.006896	-0.00496	109.8	0.000411	0.012486	0.022139	0.033935
110	0.011753	0.013642	0.022853	0.041188	110	0.016394	0.018123	0.052122	0.068985	110	0.016045	0.026813	0.082813	0.112987	110	0.001114	0.004901	0.004223	0.005352	110	0.013483	0.009342	0.008674	-0.00713	110	0.00401	-0.00039	0.001179	-0.00301	110	0.004102	0.009135	0.011593	0.002789	110	0.007834	-0.00114	0.004232	0.007351	110	0.000509	0.0065	0.006895	-0.00514	110	0.000206	0.012893	0.022094	0.033723
110.2	0.011614	0.013844	0.023062	0.040962	110.2	0.016848	0.017803	0.052	0.069244	110.2	0.017204	0.02648	0.082942	0.11381	110.2	0.000943	0.005422	0.004104	0.004863	110.2	0.013508	0.009882	0.008172	-0.00713	110.2	0.003991	3.9e-05	0.001285	-0.00338	110.2	0.004495	0.009321	0.010627	0.002	110.2	0.007279	-0.00059	0.004329	0.006427	110.2	-7.8e-05	0.007088	0.007132	-0.00564	110.2	2.07e-05	0.013292	0.021338	0.03306
110.4	0.011139	0.013737	0.023433	0.040671	110.4	0.016706	0.017663	0.052191	0.069686	110.4	0.01723	0.025841	0.083222	0.114668	110.4	0.001406	0.005619	0.004131	0.005717	110.4	0.013055	0.009559	0.007779	-0.00705	110.4	0.003404	6.41e-05	0.00213	-0.00308	110.4	0.005309	0.009019	0.010178	0.00163	110.4	0.006752	7.65e-05	0.003943	0.006396	110.4	-0.00054	0.007292	0.007878	-0.00623	110.4	-4.5e-05	0.013531	0.021691	0.033206
110.6	0.011381	0.013655	0.023133	0.039908	110.6	0.016991	0.018364	0.052386	0.069777	110.6	0.018254	0.026027	0.083866	0.115051	110.6	0.001912	0.005896	0.004458	0.005759	110.6	0.01348	0.00898	0.007928	-0.00744	110.6	0.002035	0.000126	0.001893	-0.00368	110.6	0.005115	0.009451	0.0095	0.001742	110.6	0.006769	8.54e-05	0.004468	0.006501	110.6	-0.00102	0.007478	0.009115	-0.00674	110.6	-0.00033	0.013371	0.022302	0.032714
110.8	0.011364	0.01339	0.022968	0.040194	110.8	0.016389	0.018604	0.052249	0.069934	110.8	0.018371	0.026261	0.084237	0.114835	110.8	0.001097	0.006987	0.004258	0.006223	110.8	0.01307	0.009126	0.008696	-0.00622	110.8	0.002193	0.000274	0.002432	-0.00415	110.8	0.004636	0.008994	0.009156	0.002269	110.8	0.006563	0.000613	0.004756	0.006781	110.8	-0.0008	0.007787	0.010018	-0.00699	110.8	-0.00013	0.013246	0.02326	0.033008
111	0.010958	0.013326	0.022544	0.040559	111	0.015942	0.01849	0.052547	0.06996	111	0.018508	0.024841	0.085095	0.115293	111	0.001095	0.00697	0.004807	0.005915	111	0.013212	0.008813	0.008256	-0.00637	111	0.001118	0.00082	0.001986	-0.00418	111	0.004216	0.009012	0.008966	0.002902	111	0.006109	0.000507	0.004599	0.006059	111	-0.00067	0.008111	0.010639	-0.00774	111	-9.9e-05	0.013075	0.023042	0.033192
111.2	0.010946	0.014089	0.023554	0.040901	111.2	0.014901	0.018373	0.052685	0.07046	111.2	0.017611	0.024179	0.086085	0.115552	111.2	0.001769	0.00713	0.004868	0.006011	111.2	0.012826	0.008595	0.007938	-0.00606	111.2	0.001893	0.001213	0.002388	-0.00389	111.2	0.004603	0.008951	0.008403	0.00313	111.2	0.005948	0.000165	0.004772	0.006542	111.2	0.000543	0.008082	0.010935	-0.00844	111.2	-2.3e-05	0.013012	0.023555	0.033556
111.4	0.011004	0.014271	0.023593	0.041442	111.4	0.015131	0.019441	0.05277	0.070218	111.4	0.017042	0.023446	0.086947	0.1152	111.4	0.001105	0.007901	0.004765	0.006209	111.4	0.012826	0.008127	0.007103	-0.00541	111.4	0.001281	0.001462	0.001771	-0.00389	111.4	0.005334	0.009565	0.008836	0.003609	111.4	0.006278	0.000175	0.003884	0.006819	111.4	0.001148	0.007716	0.010735	-0.00886	111.4	-0.00069	0.013303	0.024486	0.034031
111.6	0.011138	0.014249	0.022911	0.040663	111.6	0.014626	0.019054	0.052135	0.070101	111.6	0.016555	0.02335	0.087349	0.115335	111.6	0.00031	0.008456	0.005372	0.005709	111.6	0.012531	0.008222	0.007205	-0.00457	111.6	0.000742	0.000779	0.001631	-0.00495	111.6	0.005281	0.009523	0.009397	0.003944	111.6	0.006563	-0.00048	0.003282	0.007836	111.6	0.000853	0.007958	0.01143	-0.00846	111.6	-0.00034	0.013873	0.025188	0.034632
111.8	0.011611	0.014748	0.023361	0.040727	111.8	0.014847	0.019465	0.052051	0.070579	111.8	0.016049	0.023478	0.087716	0.114539	111.8	-0.00031	0.008946	0.00639	0.005615	111.8	0.012072	0.007934	0.006607	-0.00382	111.8	0.000685	0.000893	0.001126	-0.00525	111.8	0.005389	0.009191	0.009242	0.00416	111.8	0.006493	-0.00113	0.002782	0.007576	111.8	0.001587	0.00794	0.011858	-0.00842	111.8	-0.00057	0.013086	0.025044	0.03477
112	0.012648	0.01462	0.023858	0.040638	112	0.014912	0.020167	0.052249	0.070538	112	0.015593	0.023892	0.087755	0.114183	112	1.61e-05	0.009264	0.006718	0.004801	112	0.012264	0.008506	0.00652	-0.00382	112	0.000332	0.001724	9.18e-05	-0.00564	112	0.004883	0.008785	0.008552	0.004119	112	0.00649	-0.0011	0.002918	0.00662	112	0.001895	0.007675	0.011213	-0.00869	112	2.48e-05	0.012811	0.025173	0.035034
112.2	0.012909	0.014884	0.023941	0.040618	112.2	0.014982	0.020566	0.052308	0.070863	112.2	0.014834	0.024145	0.087628	0.113716	112.2	-0.0006	0.008438	0.007156	0.004237	112.2	0.012373	0.009	0.006698	-0.00374	112.2	0.000163	0.001505	-0.00058	-0.00607	112.2	0.004113	0.008133	0.008984	0.004318	112.2	0.006174	-0.00089	0.002481	0.007288	112.2	0.001139	0.007382	0.011187	-0.00849	112.2	0.000373	0.01268	0.025341	0.035312
112.4	0.013257	0.014922	0.023385	0.040955	112.4	0.015689	0.020007	0.05159	0.0707	112.4	0.013962	0.024978	0.088532	0.113997	112.4	-0.00039	0.008377	0.00783	0.004618	112.4	0.012438	0.009475	0.006271	-0.00348	112.4	0.000611	0.001467	-0.00168	-0.00646	112.4	0.003379	0.007504	0.008313	0.004746	112.4	0.006479	-0.0013	0.003034	0.007068	112.4	0.00109	0.00771	0.010233	-0.0085	112.4	0.000841	0.012815	0.025056	0.0349
112.6	0.013198	0.014749	0.023751	0.041224	112.6	0.015181	0.020492	0.051566	0.071135	112.6	0.013843	0.025978	0.088106	0.113422	112.6	-6.8e-05	0.008216	0.007476	0.003904	112.6	0.011545	0.009837	0.006755	-0.00344	112.6	0.001591	0.00129	-0.00201	-0.007	112.6	0.002894	0.007146	0.008897	0.004438	112.6	0.007301	-0.00138	0.003251	0.007908	112.6	0.000222	0.007493	0.009846	-0.00775	112.6	0.000703	0.013541	0.026106	0.035988
112.8	0.013955	0.014289	0.024315	0.042124	112.8	0.015547	0.020688	0.051373	0.070826	112.8	0.013934	0.026605	0.088547	0.114201	112.8	-0.00031	0.008084	0.00813	0.004265	112.8	0.010992	0.010399	0.006845	-0.00323	112.8	0.002292	0.001402	-0.00137	-0.00729	112.8	0.002838	0.007022	0.00901	0.003802	112.8	0.00761	-0.00171	0.003203	0.007413	112.8	0.000252	0.006638	0.00993	-0.00709	112.8	0.00096	0.013394	0.025284	0.035563
113	0.015384	0.01448	0.023625	0.042111	113	0.015632	0.020549	0.051693	0.070372	113	0.013173	0.027917	0.088674	0.114288	113	0.000103	0.007789	0.007818	0.004312	113	0.010513	0.010208	0.007092	-0.00404	113	0.002608	0.000923	-0.00166	-0.0074	113	0.003112	0.007201	0.00981	0.003492	113	0.007025	-0.00234	0.003163	0.007566	113	-3.7e-05	0.007614	0.009758	-0.00657	113	0.000321	0.014661	0.025947	0.035767
113.2	0.016012	0.014477	0.023861	0.042296	113.2	0.01582	0.020495	0.051958	0.070784	113.2	0.01284	0.028571	0.087297	0.114168	113.2	-0.00027	0.00845	0.007096	0.003625	113.2	0.010999	0.010734	0.006636	-0.00391	113.2	0.003574	0.000967	-0.0016	-0.00728	113.2	0.002418	0.006605	0.009061	0.00343	113.2	0.006723	-0.00274	0.003732	0.007512	113.2	-0.00022	0.007752	0.009258	-0.00603	113.2	0.00034	0.015563	0.025508	0.035483
113.4	0.015031	0.015064	0.023693	0.042243	113.4	0.015089	0.020028	0.05218	0.070336	113.4	0.012968	0.028056	0.087401	0.113634	113.4	-0.00044	0.008729	0.006932	0.003992	113.4	0.011115	0.011497	0.006698	-0.00347	113.4	0.005174	0.001414	-0.002	-0.00684	113.4	0.002041	0.006697	0.010136	0.003467	113.4	0.00696	-0.00208	0.004773	0.007208	113.4	0.000198	0.007995	0.008163	-0.00557	113.4	0.001115	0.015743	0.024884	0.035307
113.6	0.015386	0.015086	0.0235	0.04163	113.6	0.01379	0.019204	0.052098	0.070836	113.6	0.013374	0.027603	0.086926	0.113507	113.6	-0.00085	0.009783	0.006971	0.004237	113.6	0.011096	0.011852	0.005926	-0.00386	113.6	0.005483	0.001781	-0.00196	-0.00686	113.6	0.002103	0.006414	0.009927	0.002243	113.6	0.006074	-0.00242	0.004717	0.007418	113.6	-0.00037	0.007964	0.008534	-0.00583	113.6	0.001519	0.015772	0.025344	0.034973
113.8	0.014576	0.015362	0.022651	0.041819	113.8	0.013137	0.017971	0.052182	0.07088	113.8	0.013965	0.02797	0.086515	0.113302	113.8	-0.00114	0.010707	0.006609	0.003716	113.8	0.011573	0.012237	0.006228	-0.00451	113.8	0.005463	0.00238	-0.00155	-0.00728	113.8	0.001587	0.00628	0.010219	0.002144	113.8	0.005733	-0.00221	0.005202	0.007519	113.8	-0.00051	0.008074	0.008566	-0.00564	113.8	0.001769	0.01582	0.025653	0.034456
114	0.013301	0.015062	0.02322	0.041645	114	0.012624	0.01835	0.051719	0.071286	114	0.014922	0.028129	0.086283	0.113922	114	-0.00126	0.010075	0.00642	0.003796	114	0.012189	0.012258	0.006537	-0.00383	114	0.004939	0.002596	-0.00063	-0.00697	114	0.001403	0.007539	0.010236	0.002029	114	0.005864	-0.00155	0.005753	0.007399	114	-0.00082	0.008328	0.008595	-0.0063	114	0.001584	0.01573	0.025417	0.033853
114.2	0.013153	0.015243	0.023299	0.041165	114.2	0.013091	0.019397	0.051036	0.072107	114.2	0.016127	0.028149	0.086067	0.115031	114.2	-0.0006	0.010519	0.006229	0.004295	114.2	0.012356	0.011676	0.00685	-0.00409	114.2	0.00447	0.002126	-0.00028	-0.00699	114.2	0.001216	0.0075	0.009825	0.001715	114.2	0.006657	-0.00105	0.006284	0.007297	114.2	-0.00162	0.007847	0.008642	-0.00672	114.2	0.001821	0.015697	0.024478	0.033603
114.4	0.012725	0.015227	0.023176	0.040586	114.4	0.013444	0.019427	0.051512	0.071815	114.4	0.016141	0.028293	0.085678	0.115493	114.4	-2e-05	0.010156	0.006241	0.004975	114.4	0.012642	0.010875	0.007151	-0.00422	114.4	0.003947	0.001733	0.000218	-0.00646	114.4	0.001315	0.00705	0.009715	0.0018	114.4	0.006714	-0.00143	0.006932	0.007493	114.4	-0.00222	0.007335	0.008705	-0.00688	114.4	0.002099	0.014839	0.025279	0.033451
114.6	0.012311	0.015917	0.023617	0.040271	114.6	0.013362	0.019741	0.0511	0.071913	114.6	0.017095	0.028747	0.085935	0.116367	114.6	0.000158	0.009813	0.005986	0.00574	114.6	0.013335	0.011524	0.00771	-0.00447	114.6	0.003083	0.000423	0.00087	-0.00614	114.6	0.000931	0.007112	0.00925	0.001419	114.6	0.00661	-0.00167	0.007422	0.007121	114.6	-0.00179	0.007251	0.008555	-0.00704	114.6	0.00198	0.014759	0.024953	0.033185
114.8	0.012218	0.016178	0.023543	0.04098	114.8	0.012489	0.019522	0.050915	0.071676	114.8	0.017744	0.027874	0.086144	0.11581	114.8	1.47e-05	0.010525	0.005661	0.005903	114.8	0.013202	0.011317	0.007586	-0.00398	114.8	0.003473	7.8e-06	0.001447	-0.00569	114.8	0.001351	0.005985	0.009201	0.00134	114.8	0.007149	-0.00173	0.007002	0.006362	114.8	-0.00114	0.007631	0.008312	-0.00716	114.8	0.002015	0.014665	0.024096	0.03406
115	0.011835	0.016875	0.022604	0.041127	115	0.011998	0.01912	0.05093	0.071878	115	0.01807	0.026336	0.085865	0.115813	115	0.000631	0.009965	0.006622	0.006012	115	0.013637	0.010807	0.007073	-0.00442	115	0.002794	0.000129	0.002583	-0.00532	115	0.002484	0.006711	0.009755	0.001226	115	0.006674	-0.00181	0.00637	0.005852	115	-0.00089	0.00737	0.008014	-0.0084	115	0.002233	0.013851	0.023956	0.034461
115.2	0.012279	0.01728	0.021936	0.040752	115.2	0.012401	0.019218	0.05075	0.072024	115.2	0.017882	0.027228	0.086122	0.116211	115.2	0.001057	0.009772	0.007188	0.006688	115.2	0.013963	0.010118	0.007583	-0.00418	115.2	0.002825	4.35e-05	0.003111	-0.00491	115.2	0.003574	0.006533	0.010054	0.000744	115.2	0.006711	-0.00175	0.005806	0.005695	115.2	-0.0003	0.00718	0.007859	-0.00838	115.2	0.002231	0.013452	0.023431	0.034242
115.4	0.012521	0.017167	0.021693	0.040664	115.4	0.013018	0.019823	0.050414	0.072339	115.4	0.017894	0.027353	0.085892	0.116166	115.4	0.001074	0.009535	0.008185	0.006778	115.4	0.014418	0.009881	0.007329	-0.00382	115.4	0.002015	0.000476	0.003517	-0.00497	115.4	0.003344	0.006611	0.00972	0.000908	115.4	0.006442	-0.00206	0.00508	0.005913	115.4	-0.00045	0.007624	0.007799	-0.00816	115.4	0.002367	0.013415	0.023208	0.034257
115.6	0.012916	0.017952	0.020999	0.039831	115.6	0.013508	0.020425	0.050178	0.072888	115.6	0.017637	0.027287	0.085195	0.116043	115.6	0.001285	0.009251	0.009637	0.006288	115.6	0.015216	0.009627	0.007704	-0.00349	115.6	0.003092	0.000276	0.003802	-0.00505	115.6	0.003842	0.006667	0.009378	0.000877	115.6	0.006913	-0.00216	0.004538	0.006722	115.6	-0.00086	0.007957	0.008246	-0.0077	115.6	0.002064	0.013108	0.023282	0.035004
115.8	0.013533	0.018275	0.020929	0.041165	115.8	0.014115	0.021308	0.050656	0.073396	115.8	0.017029	0.027592	0.085269	0.116634	115.8	0.002133	0.009044	0.0104	0.005967	115.8	0.014954	0.00973	0.008071	-0.00294	115.8	0.003455	0.000251	0.002956	-0.00537	115.8	0.004477	0.006273	0.009415	0.001558	115.8	0.006709	-0.00251	0.004527	0.006275	115.8	-0.00016	0.008232	0.008084	-0.00725	115.8	0.000753	0.013058	0.023222	0.034598
116	0.013871	0.017697	0.020139	0.040834	116	0.014833	0.021556	0.050079	0.073055	116	0.016962	0.02794	0.084991	0.117006	116	0.002395	0.008653	0.010281	0.005365	116	0.01468	0.00988	0.008521	-0.00264	116	0.003437	0.001118	0.003036	-0.00497	116	0.005224	0.006762	0.009113	0.002406	116	0.006924	-0.00304	0.004173	0.006012	116	-8.2e-05	0.008691	0.008339	-0.00705	116	0.000697	0.013304	0.023872	0.034531
116.2	0.013575	0.017224	0.019565	0.040688	116.2	0.014958	0.02158	0.049828	0.072956	116.2	0.017382	0.029119	0.085214	0.116839	116.2	0.002674	0.007873	0.009801	0.005805	116.2	0.014261	0.009666	0.008773	-0.00289	116.2	0.004051	0.000658	0.002811	-0.00482	116.2	0.004672	0.007147	0.009063	0.002718	116.2	0.007397	-0.00321	0.003664	0.005824	116.2	-0.00099	0.009234	0.009032	-0.00662	116.2	0.000624	0.013544	0.023802	0.034274
116.4	0.013637	0.017671	0.020177	0.041392	116.4	0.015636	0.020566	0.050147	0.071803	116.4	0.016891	0.029513	0.085779	0.117504	116.4	0.00345	0.007881	0.009159	0.005581	116.4	0.01316	0.009819	0.009002	-0.00312	116.4	0.003871	0.000584	0.002634	-0.00548	116.4	0.004902	0.006842	0.008893	0.002577	116.4	0.007243	-0.00284	0.004146	0.005598	116.4	-0.0003	0.009474	0.008606	-0.00617	116.4	0.000417	0.013632	0.02348	0.033669
116.6	0.013646	0.017786	0.020049	0.042032	116.6	0.015874	0.0211	0.050609	0.071211	116.6	0.017637	0.029399	0.085159	0.11775	116.6	0.0039	0.006802	0.008379	0.005223	116.6	0.012731	0.009496	0.009088	-0.00261	116.6	0.003328	0.000215	0.002304	-0.00569	116.6	0.005565	0.007366	0.009448	0.002168	116.6	0.007369	-0.00297	0.004049	0.005661	116.6	-0.00104	0.009442	0.008763	-0.00534	116.6	-4.3e-05	0.01355	0.023193	0.033735
116.8	0.014474	0.017691	0.020111	0.042254	116.8	0.016131	0.020695	0.051786	0.070604	116.8	0.016947	0.029605	0.085691	0.117678	116.8	0.003969	0.006953	0.00843	0.005734	116.8	0.012672	0.009498	0.008816	-0.00254	116.8	0.002601	0.000558	0.001846	-0.00522	116.8	0.00544	0.008253	0.008983	0.002278	116.8	0.00766	-0.00306	0.003887	0.005995	116.8	-0.00113	0.009844	0.009441	-0.00488	116.8	-1.5e-06	0.013572	0.0224	0.033775
117	0.015279	0.018166	0.019982	0.041805	117	0.015862	0.020439	0.051751	0.07002	117	0.015969	0.029643	0.086163	0.116607	117	0.004511	0.006818	0.008337	0.005133	117	0.012332	0.009407	0.00786	-0.00258	117	0.002118	5.74e-05	0.001172	-0.00522	117	0.00495	0.009291	0.008989	0.002904	117	0.007342	-0.00306	0.004515	0.006281	117	-0.00084	0.010116	0.00992	-0.0043	117	-0.00077	0.014269	0.021996	0.033564
117.2	0.014959	0.018123	0.020561	0.041353	117.2	0.015809	0.02092	0.051868	0.070866	117.2	0.016319	0.028624	0.086112	0.116462	117.2	0.004135	0.007139	0.00739	0.004333	117.2	0.013538	0.010252	0.008355	-0.00232	117.2	0.002062	0.00088	-4.2e-05	-0.00526	117.2	0.004228	0.008943	0.008895	0.002691	117.2	0.007481	-0.00292	0.005099	0.005608	117.2	-0.00183	0.009417	0.009876	-0.00435	117.2	-0.00137	0.014207	0.021952	0.033721
117.4	0.014192	0.017828	0.020446	0.041639	117.4	0.015031	0.020699	0.052295	0.070402	117.4	0.017535	0.02842	0.086533	0.115591	117.4	0.00341	0.007808	0.007403	0.004124	117.4	0.013387	0.010196	0.008697	-0.00218	117.4	0.001908	0.000907	-0.00074	-0.00548	117.4	0.003998	0.009675	0.009374	0.002201	117.4	0.007809	-0.00265	0.004857	0.006345	117.4	-0.00139	0.008735	0.010224	-0.00493	117.4	-0.00086	0.014065	0.023032	0.033613
117.6	0.01411	0.017298	0.020804	0.041244	117.6	0.015161	0.02025	0.052215	0.070417	117.6	0.0174	0.028561	0.086558	0.116099	117.6	0.002573	0.007956	0.006389	0.004345	117.6	0.013292	0.009793	0.008454	-0.00234	117.6	0.000368	0.001036	-0.00197	-0.00538	117.6	0.002677	0.009604	0.009399	0.002084	117.6	0.007408	-0.0028	0.004736	0.007446	117.6	-0.00104	0.009121	0.011015	-0.00624	117.6	-0.00081	0.013294	0.023888	0.033586
117.8	0.013394	0.017718	0.02142	0.040926	117.8	0.015225	0.020513	0.052607	0.070396	117.8	0.016604	0.028758	0.087022	0.11671	117.8	0.002267	0.007312	0.005699	0.004435	117.8	0.013433	0.010135	0.008851	-0.00297	117.8	-0.0008	0.00048	-0.0029	-0.00573	117.8	0.001805	0.009526	0.009568	0.002415	117.8	0.00791	-0.0025	0.004876	0.007821	117.8	-0.0002	0.009248	0.011377	-0.00646	117.8	-0.00132	0.013477	0.024159	0.03339
118	0.013315	0.01723	0.022702	0.040662	118	0.015358	0.021214	0.053082	0.070083	118	0.015917	0.028961	0.086958	0.117273	118	0.002159	0.006153	0.004591	0.00481	118	0.013619	0.010239	0.009652	-0.0032	118	-0.00135	1.12e-05	-0.0025	-0.00488	118	0.002232	0.00979	0.009468	0.003154	118	0.008517	-0.00246	0.004839	0.00847	118	0.000548	0.00937	0.010947	-0.00665	118	-0.00161	0.013269	0.023691	0.033679
118.2	0.013133	0.017655	0.023183	0.04032	118.2	0.015325	0.021544	0.052773	0.070584	118.2	0.015725	0.028394	0.087662	0.117843	118.2	0.001425	0.005608	0.003966	0.005663	118.2	0.014091	0.010227	0.009783	-0.0039	118.2	-0.00065	-0.00042	-0.00335	-0.00486	118.2	0.002474	0.009298	0.008516	0.002736	118.2	0.008915	-0.00205	0.005136	0.009254	118.2	0.000986	0.008636	0.010662	-0.0072	118.2	-0.00067	0.012908	0.023297	0.03413
118.4	0.013146	0.017594	0.023558	0.040135	118.4	0.015446	0.021041	0.05373	0.069561	118.4	0.014799	0.028507	0.087796	0.118011	118.4	0.001858	0.005204	0.003254	0.006071	118.4	0.013927	0.011361	0.009474	-0.0042	118.4	-0.00035	-0.00118	-0.00243	-0.00452	118.4	0.0032	0.008497	0.008144	0.002233	118.4	0.00869	-0.00243	0.005657	0.009139	118.4	0.001696	0.009101	0.010848	-0.00719	118.4	-0.0008	0.012701	0.023384	0.034085
118.6	0.012575	0.017397	0.024146	0.040206	118.6	0.014146	0.021075	0.053757	0.06937	118.6	0.014836	0.027943	0.088436	0.117894	118.6	0.001079	0.005796	0.002388	0.006996	118.6	0.014074	0.011698	0.009276	-0.00488	118.6	0.000174	-0.00123	-0.00163	-0.00393	118.6	0.003745	0.008126	0.008349	0.002061	118.6	0.008197	-0.00201	0.005539	0.008769	118.6	0.003129	0.009176	0.009978	-0.00749	118.6	-0.00018	0.012926	0.02294	0.03434
118.8	0.012598	0.016665	0.023295	0.040223	118.8	0.014158	0.020883	0.053198	0.069319	118.8	0.014866	0.027355	0.088371	0.116737	118.8	0.000734	0.00652	0.002329	0.007063	118.8	0.014216	0.011041	0.009085	-0.00511	118.8	0.001135	-0.00045	-0.00127	-0.00318	118.8	0.004433	0.007635	0.008606	0.00207	118.8	0.008542	-0.00189	0.005768	0.009019	118.8	0.003189	0.008937	0.00964	-0.00724	118.8	-0.0006	0.0124	0.022468	0.035352
119	0.013081	0.016216	0.022404	0.040119	119	0.013933	0.020392	0.05353	0.070094	119	0.014803	0.027035	0.088447	0.116572	119	0.000386	0.005753	0.003925	0.007785	119	0.014385	0.010091	0.009022	-0.00558	119	0.001335	-9.1e-05	-0.00047	-0.00338	119	0.004235	0.008301	0.009005	0.002077	119	0.007662	-0.00218	0.005269	0.009195	119	0.003514	0.009108	0.009505	-0.00718	119	0.000155	0.012373	0.022884	0.035377
119.2	0.013359	0.01603	0.022082	0.039954	119.2	0.014086	0.020562	0.052909	0.070638	119.2	0.014098	0.027901	0.088734	0.116535	119.2	0.000305	0.005253	0.004653	0.007843	119.2	0.014206	0.009019	0.008985	-0.00587	119.2	0.001732	0.00034	-0.00095	-0.00364	119.2	0.004408	0.008163	0.009338	0.002109	119.2	0.00721	-0.00244	0.005006	0.009076	119.2	0.004217	0.009022	0.009275	-0.00645	119.2	0.000588	0.012633	0.022457	0.034849
119.4	0.013702	0.016303	0.022053	0.039481	119.4	0.014008	0.020644	0.0519	0.071571	119.4	0.013349	0.027035	0.088307	0.116304	119.4	0.000475	0.005632	0.004918	0.008273	119.4	0.0139	0.008707	0.008713	-0.00567	119.4	0.00283	0.001353	0.000186	-0.00351	119.4	0.004591	0.007893	0.009128	0.002139	119.4	0.006555	-0.0029	0.004744	0.008906	119.4	0.004336	0.00939	0.008251	-0.00647	119.4	0.00012	0.013083	0.022435	0.035933
119.6	0.014058	0.01618	0.021895	0.039333	119.6	0.013679	0.021069	0.05114	0.072243	119.6	0.013231	0.028304	0.088292	0.116141	119.6	0.000268	0.006307	0.005993	0.007899	119.6	0.013852	0.008494	0.00843	-0.00544	119.6	0.003282	0.000604	0.000429	-0.00392	119.6	0.005334	0.007694	0.009412	0.00255	119.6	0.006022	-0.00264	0.004601	0.008734	119.6	0.004317	0.009093	0.007539	-0.00649	119.6	0.000353	0.013095	0.022162	0.03666
119.8	0.013761	0.01592	0.021244	0.04043	119.8	0.014214	0.01994	0.050689	0.071727	119.8	0.013075	0.028909	0.087828	0.116289	119.8	0.000268	0.00725	0.006042	0.007762	119.8	0.013368	0.008011	0.007748	-0.00569	119.8	0.003188	0.00104	0.000452	-0.00447	119.8	0.005515	0.008033	0.00994	0.003773	119.8	0.00499	-0.00317	0.004077	0.008141	119.8	0.004263	0.008487	0.007749	-0.00613	119.8	3.65e-05	0.01346	0.021977	0.036198
120	0.013207	0.01527	0.021451	0.040135	120	0.014323	0.019117	0.049795	0.071303	120	0.013363	0.029994	0.088576	0.115242	120	-0.00045	0.007357	0.005727	0.00769	120	0.013136	0.007998	0.007237	-0.00575	120	0.003061	0.001781	0.00075	-0.00354	120	0.005383	0.00827	0.009504	0.003312	120	0.004661	-0.0036	0.004128	0.00753	120	0.003246	0.008042	0.007302	-0.00584	120	0.000539	0.013512	0.02171	0.035999
120.2	0.013016	0.015397	0.0216	0.040516	120.2	0.01395	0.017825	0.050477	0.070768	120.2	0.014429	0.030302	0.08859	0.115183	120.2	-0.00062	0.007838	0.005434	0.008507	120.2	0.013044	0.007658	0.00775	-0.00567	120.2	0.002323	0.001814	0.000596	-0.00381	120.2	0.004989	0.008324	0.009413	0.002781	120.2	0.004362	-0.00358	0.004358	0.006971	120.2	0.002277	0.008427	0.007122	-0.00526	120.2	0.000705	0.014058	0.021361	0.035514
120.4	0.012507	0.016587	0.022197	0.040845	120.4	0.014438	0.016819	0.051403	0.070391	120.4	0.014746	0.02983	0.089312	0.115829	120.4	-0.00072	0.008511	0.005726	0.007999	120.4	0.01292	0.007477	0.00784	-0.00529	120.4	0.001657	0.002264	0.001397	-0.00395	120.4	0.004542	0.007905	0.008991	0.002343	120.4	0.00337	-0.00314	0.004398	0.007124	120.4	0.001159	0.007818	0.005881	-0.00516	120.4	0.001254	0.014239	0.021699	0.035215
120.6	0.01237	0.017004	0.021091	0.04091	120.6	0.014398	0.01674	0.051037	0.06996	120.6	0.015398	0.029774	0.088912	0.115595	120.6	-0.00049	0.009263	0.006159	0.008114	120.6	0.013469	0.006397	0.006737	-0.00519	120.6	0.001528	0.002585	0.001382	-0.00365	120.6	0.004214	0.007343	0.008152	0.002436	120.6	0.003079	-0.00361	0.003965	0.006881	120.6	-0.00041	0.007013	0.005843	-0.005	120.6	0.001213	0.014522	0.021234	0.03508
120.8	0.012487	0.017204	0.021393	0.041345	120.8	0.013984	0.017318	0.051499	0.070451	120.8	0.015076	0.030076	0.089172	0.11485	120.8	-0.00038	0.01038	0.007317	0.008063	120.8	0.012683	0.006712	0.006085	-0.00528	120.8	0.001711	0.002731	0.000783	-0.00352	120.8	0.004053	0.007803	0.006946	0.002544	120.8	0.002793	-0.00366	0.003591	0.007327	120.8	-0.00139	0.006954	0.007022	-0.00368	120.8	0.001283	0.015375	0.021499	0.035057
121	0.011662	0.017946	0.021578	0.041422	121	0.014289	0.017315	0.050556	0.071305	121	0.015099	0.030061	0.088582	0.113895	121	-0.00036	0.010305	0.00727	0.006869	121	0.012237	0.006436	0.005926	-0.00496	121	0.001368	0.002238	0.001237	-0.0039	121	0.003992	0.007668	0.007212	0.002611	121	0.002562	-0.00368	0.003356	0.006112	121	-0.00139	0.00658	0.007172	-0.00378	121	0.000948	0.01614	0.021529	0.0347
121.2	0.010768	0.017463	0.021474	0.041734	121.2	0.01415	0.016713	0.050799	0.072828	121.2	0.015847	0.030047	0.08781	0.11391	121.2	-0.00073	0.010972	0.007422	0.006165	121.2	0.012748	0.006898	0.006605	-0.00438	121.2	0.001108	0.00273	0.000249	-0.00437	121.2	0.002845	0.00738	0.007857	0.001653	121.2	0.003092	-0.004	0.003068	0.005967	121.2	-0.00207	0.006791	0.006929	-0.00433	121.2	0.000911	0.016302	0.021923	0.034839
121.4	0.009114	0.01759	0.021648	0.042416	121.4	0.014555	0.01662	0.050107	0.073187	121.4	0.015666	0.030965	0.086258	0.114108	121.4	-0.00062	0.011253	0.00794	0.005102	121.4	0.012918	0.006882	0.006277	-0.00469	121.4	0.001386	0.002339	0.000315	-0.00497	121.4	0.002653	0.007585	0.007904	0.001114	121.4	0.003511	-0.00415	0.003191	0.006045	121.4	-0.00127	0.007345	0.007809	-0.00526	121.4	0.00052	0.016805	0.022147	0.034189
121.6	0.008442	0.018268	0.022226	0.042121	121.6	0.015169	0.015962	0.050091	0.073446	121.6	0.015096	0.031389	0.085721	0.115094	121.6	-0.00015	0.010609	0.007905	0.005558	121.6	0.012944	0.007189	0.006252	-0.00533	121.6	0.000705	0.001771	-4.4e-05	-0.00498	121.6	0.002189	0.007125	0.00775	0.001745	121.6	0.00289	-0.00422	0.00354	0.005495	121.6	-0.00015	0.008421	0.008072	-0.00564	121.6	-0.00032	0.016561	0.023013	0.034061
121.8	0.007815	0.018816	0.022033	0.042411	121.8	0.01477	0.017726	0.050473	0.073466	121.8	0.015307	0.031576	0.085539	0.115309	121.8	0.000685	0.009601	0.008659	0.005186	121.8	0.012609	0.008241	0.007448	-0.00563	121.8	0.000452	0.000873	-0.00018	-0.00555	121.8	0.003178	0.00645	0.007548	0.00162	121.8	0.003357	-0.00371	0.003977	0.005596	121.8	0.000917	0.008336	0.008318	-0.00552	121.8	-0.00053	0.016636	0.02389	0.034155
122	0.007937	0.018071	0.022084	0.042634	122	0.014598	0.017818	0.050644	0.073084	122	0.014546	0.032276	0.085511	0.115284	122	0.001085	0.008944	0.008502	0.00515	122	0.013086	0.009538	0.008119	-0.00588	122	0.000939	0.000433	0.000583	-0.00588	122	0.005004	0.006394	0.007945	0.001844	122	0.003788	-0.00319	0.004128	0.005946	122	0.001383	0.008359	0.008442	-0.00562	122	-0.00076	0.015962	0.024473	0.034265
122.2	0.007122	0.018042	0.022049	0.042256	122.2	0.014619	0.018172	0.050626	0.072958	122.2	0.014993	0.032055	0.085839	0.115727	122.2	0.000954	0.008715	0.008811	0.004848	122.2	0.013267	0.009673	0.008114	-0.00577	122.2	0.001442	0.000309	0.000879	-0.00674	122.2	0.004881	0.006323	0.008314	0.001724	122.2	0.004463	-0.00284	0.005103	0.006422	122.2	0.001549	0.008906	0.008441	-0.0062	122.2	-0.00055	0.015795	0.025391	0.033861
122.4	0.007041	0.017173	0.021771	0.042022	122.4	0.01455	0.018441	0.051473	0.072149	122.4	0.014717	0.032281	0.085465	0.115386	122.4	0.002196	0.008963	0.008496	0.004615	122.4	0.013005	0.010686	0.007338	-0.00611	122.4	0.001204	0.000316	0.001426	-0.0062	122.4	0.004759	0.005655	0.008922	0.001353	122.4	0.004978	-0.00257	0.005957	0.005735	122.4	0.0009	0.009315	0.008964	-0.00602	122.4	-0.00063	0.015857	0.025903	0.033918
122.6	0.007281	0.016256	0.021342	0.042297	122.6	0.013517	0.018837	0.051202	0.071942	122.6	0.0151	0.031144	0.085289	0.114954	122.6	0.001788	0.008895	0.009293	0.004166	122.6	0.013463	0.010492	0.007394	-0.0064	122.6	0.001969	0.000714	0.001661	-0.00635	122.6	0.004718	0.005682	0.009882	0.001547	122.6	0.005166	-0.00247	0.006229	0.005981	122.6	0.001048	0.009713	0.008608	-0.00627	122.6	-0.00029	0.01573	0.026884	0.034339
122.8	0.007599	0.015186	0.020796	0.041937	122.8	0.014235	0.019157	0.050485	0.071928	122.8	0.014756	0.030991	0.085347	0.114341	122.8	0.002245	0.009022	0.009862	0.004029	122.8	0.013574	0.010901	0.007606	-0.00565	122.8	0.002786	0.000817	0.001632	-0.00593	122.8	0.004509	0.00554	0.009902	0.00161	122.8	0.005529	-0.00291	0.00651	0.006814	122.8	0.000902	0.00938	0.008854	-0.00654	122.8	-0.00106	0.015508	0.027609	0.03373
123	0.008586	0.014684	0.020586	0.042029	123	0.013855	0.019543	0.050961	0.071987	123	0.014358	0.030884	0.085707	0.114875	123	0.001741	0.008063	0.010047	0.003604	123	0.013545	0.009871	0.007939	-0.00546	123	0.002943	0.000711	0.001292	-0.00606	123	0.003901	0.006282	0.010338	0.001312	123	0.005937	-0.00344	0.006535	0.006619	123	0.00187	0.010079	0.008693	-0.00641	123	-0.00018	0.015646	0.028283	0.033132
123.2	0.009148	0.014408	0.020301	0.041251	123.2	0.013803	0.020382	0.050683	0.071956	123.2	0.013566	0.030702	0.085854	0.114946	123.2	0.002135	0.008096	0.00976	0.003406	123.2	0.014265	0.010037	0.00755	-0.00539	123.2	0.003498	0.001284	0.000639	-0.00613	123.2	0.00441	0.006707	0.011268	0.001694	123.2	0.00639	-0.0034	0.006117	0.006403	123.2	0.001979	0.010151	0.008293	-0.00656	123.2	0.000554	0.015077	0.027807	0.032515
123.4	0.009735	0.014101	0.02037	0.039855	123.4	0.014124	0.020235	0.050673	0.071593	123.4	0.013448	0.030039	0.085598	0.116268	123.4	0.002315	0.008079	0.009133	0.003914	123.4	0.014747	0.010361	0.007726	-0.00511	123.4	0.004047	0.001515	0.00072	-0.00609	123.4	0.004468	0.006567	0.011392	0.002254	123.4	0.006266	-0.00291	0.006655	0.005945	123.4	0.001989	0.010461	0.006576	-0.00692	123.4	-5.9e-05	0.01495	0.027577	0.033553
123.6	0.010001	0.013602	0.02021	0.039253	123.6	0.014828	0.020563	0.050265	0.071999	123.6	0.01395	0.029902	0.085615	0.115981	123.6	0.001863	0.007777	0.009246	0.003596	123.6	0.01484	0.010573	0.008075	-0.00523	123.6	0.003326	0.001824	0.000337	-0.0061	123.6	0.004593	0.007157	0.011896	0.002951	123.6	0.006684	-0.00228	0.006586	0.005888	123.6	0.001668	0.009513	0.007092	-0.00624	123.6	0.000657	0.014193	0.02716	0.033212
123.8	0.010261	0.0136	0.019365	0.038952	123.8	0.015547	0.020868	0.050644	0.071201	123.8	0.013992	0.029287	0.085138	0.116239	123.8	0.002261	0.007883	0.009032	0.003385	123.8	0.013764	0.010617	0.007631	-0.0055	123.8	0.003573	0.002988	8.08e-05	-0.00578	123.8	0.00384	0.007678	0.011951	0.00251	123.8	0.007457	-0.00238	0.0064	0.006106	123.8	0.000697	0.00968	0.007427	-0.00571	123.8	0.000165	0.014077	0.027356	0.033138
124	0.01014	0.014387	0.019813	0.038382	124	0.015236	0.020842	0.051068	0.071291	124	0.014029	0.028826	0.087166	0.116383	124	0.001583	0.00799	0.00819	0.004244	124	0.014426	0.011028	0.007534	-0.00546	124	0.003334	0.003451	0.000264	-0.00498	124	0.003856	0.007993	0.011209	0.002344	124	0.007746	-0.00274	0.006182	0.006486	124	2.79e-06	0.009823	0.006684	-0.00578	124	0.000255	0.013822	0.02733	0.033502
124.2	0.010677	0.015487	0.020077	0.037993	124.2	0.015502	0.02012	0.051764	0.070661	124.2	0.014576	0.027789	0.087651	0.117091	124.2	0.001271	0.009156	0.008143	0.005469	124.2	0.014673	0.010991	0.007728	-0.00618	124.2	0.003624	0.003522	0.000372	-0.004	124.2	0.003784	0.008013	0.010287	0.002607	124.2	0.007694	-0.00323	0.005711	0.006665	124.2	-0.00031	0.009222	0.007216	-0.00608	124.2	-0.00022	0.013858	0.02735	0.034561
124.4	0.0099	0.016298	0.020612	0.037267	124.4	0.015621	0.020714	0.051987	0.070733	124.4	0.014226	0.027367	0.088711	0.117028	124.4	0.001956	0.009083	0.00788	0.00497	124.4	0.014379	0.010919	0.006942	-0.00689	124.4	0.004414	0.003549	0.00078	-0.00314	124.4	0.003585	0.008607	0.009162	0.001972	124.4	0.007709	-0.00391	0.005334	0.006965	124.4	-0.00072	0.008575	0.007635	-0.00705	124.4	8.38e-05	0.013604	0.027294	0.035558
124.6	0.009827	0.016361	0.020555	0.037798	124.6	0.015724	0.020465	0.051619	0.070665	124.6	0.013823	0.027765	0.089	0.116218	124.6	0.002189	0.009427	0.00779	0.005255	124.6	0.014042	0.010869	0.005923	-0.008	124.6	0.004074	0.003603	0.000321	-0.00275	124.6	0.003854	0.008491	0.008556	0.002322	124.6	0.006775	-0.00398	0.004989	0.007204	124.6	-0.00022	0.008203	0.008293	-0.00656	124.6	0.000179	0.014469	0.026737	0.036103
124.8	0.010359	0.016814	0.021368	0.037973	124.8	0.01604	0.021066	0.051369	0.071135	124.8	0.013543	0.027297	0.089058	0.115527	124.8	0.001416	0.009231	0.007463	0.005263	124.8	0.013367	0.010728	0.006091	-0.00797	124.8	0.00427	0.003425	2.12e-05	-0.00406	124.8	0.003758	0.008645	0.008806	0.002114	124.8	0.007242	-0.00457	0.005097	0.007875	124.8	0.000445	0.008131	0.009083	-0.00512	124.8	2.61e-05	0.015031	0.025823	0.036389
125	0.010713	0.017624	0.021485	0.03819	125	0.016771	0.020493	0.051172	0.071675	125	0.013625	0.02718	0.088703	0.114261	125	0.001207	0.009009	0.006803	0.00506	125	0.012818	0.010719	0.006406	-0.00797	125	0.003786	0.003682	-3.7e-05	-0.00442	125	0.003468	0.009155	0.00904	0.002233	125	0.00742	-0.00531	0.005264	0.007058	125	0.000896	0.00829	0.00879	-0.00602	125	-0.00015	0.014835	0.024579	0.036644
125.2	0.010782	0.017575	0.021547	0.038662	125.2	0.016799	0.019744	0.051255	0.071707	125.2	0.013475	0.027482	0.089226	0.113877	125.2	0.001037	0.009772	0.007119	0.005302	125.2	0.013576	0.010792	0.006311	-0.00829	125.2	0.003959	0.003415	-0.00067	-0.00529	125.2	0.003453	0.008913	0.009404	0.002252	125.2	0.006817	-0.00473	0.006276	0.0077	125.2	0.001488	0.008307	0.009063	-0.0064	125.2	-0.00053	0.014704	0.023628	0.037263
125.4	0.010465	0.018068	0.021413	0.039295	125.4	0.017159	0.019583	0.050645	0.072158	125.4	0.013254	0.027801	0.090367	0.11427	125.4	0.00087	0.009062	0.006949	0.004926	125.4	0.013624	0.010424	0.006718	-0.00917	125.4	0.004365	0.002638	-0.00042	-0.00558	125.4	0.003969	0.008837	0.008682	0.002932	125.4	0.006537	-0.00392	0.006443	0.007227	125.4	0.002217	0.008231	0.008572	-0.00636	125.4	-0.00124	0.014562	0.023128	0.037028
125.6	0.01091	0.01872	0.022754	0.039634	125.6	0.016765	0.019733	0.050808	0.071621	125.6	0.014331	0.028188	0.091446	0.113868	125.6	0.000273	0.008612	0.006954	0.00565	125.6	0.012716	0.010097	0.007187	-0.00955	125.6	0.003206	0.001548	2.11e-05	-0.00574	125.6	0.004409	0.008201	0.008625	0.003471	125.6	0.00574	-0.00302	0.006535	0.007601	125.6	0.003077	0.008442	0.007737	-0.00652	125.6	-0.00099	0.014596	0.022997	0.036914
125.8	0.010599	0.018713	0.02228	0.040564	125.8	0.016601	0.020311	0.050845	0.072036	125.8	0.014531	0.028866	0.091988	0.114515	125.8	-0.00013	0.007947	0.007655	0.005834	125.8	0.012547	0.010353	0.007626	-0.00941	125.8	0.0026	0.000827	-0.00047	-0.00652	125.8	0.004868	0.007037	0.00923	0.003399	125.8	0.005778	-0.00225	0.006723	0.008777	125.8	0.002978	0.007882	0.007026	-0.00693	125.8	-0.0008	0.01406	0.022918	0.036645
126	0.011152	0.017761	0.022457	0.04091	126	0.016161	0.019682	0.050775	0.071439	126	0.014036	0.029193	0.092615	0.114146	126	-0.00135	0.008192	0.007534	0.005799	126	0.01369	0.010955	0.00735	-0.00969	126	0.001648	0.000391	-1.6e-05	-0.00697	126	0.005561	0.007102	0.009581	0.00321	126	0.005534	-0.00156	0.005613	0.009117	126	0.003173	0.007938	0.007022	-0.00705	126	-0.00115	0.013886	0.02297	0.036823
126.2	0.011079	0.017376	0.022234	0.041594	126.2	0.016201	0.019566	0.051254	0.070808	126.2	0.014618	0.028483	0.09254	0.114524	126.2	-0.00173	0.008466	0.007771	0.004971	126.2	0.013784	0.010072	0.006382	-0.00865	126.2	0.000981	0.000346	-0.00049	-0.00708	126.2	0.004837	0.007165	0.01016	0.00239	126.2	0.005951	-0.00163	0.005187	0.009176	126.2	0.003055	0.008671	0.006612	-0.00794	126.2	-0.00157	0.013539	0.023049	0.036616
126.4	0.010986	0.017361	0.022101	0.04238	126.4	0.015764	0.019346	0.051494	0.070713	126.4	0.014695	0.027915	0.091767	0.114526	126.4	-0.00168	0.008456	0.007553	0.005614	126.4	0.013169	0.010571	0.006123	-0.0082	126.4	0.000947	0.001228	-0.00126	-0.0067	126.4	0.004202	0.006593	0.009694	0.001804	126.4	0.005974	-0.00088	0.004794	0.0088	126.4	0.002248	0.008403	0.006705	-0.00859	126.4	-0.00151	0.013342	0.023384	0.03671
126.6	0.011102	0.016535	0.022168	0.042825	126.6	0.014691	0.019439	0.051989	0.070817	126.6	0.014494	0.027124	0.091188	0.114963	126.6	-0.00218	0.008172	0.008977	0.005233	126.6	0.01343	0.010451	0.006355	-0.00747	126.6	0.001399	0.000722	-0.00135	-0.00713	126.6	0.004712	0.006778	0.009823	0.001731	126.6	0.006067	-0.00052	0.003887	0.009408	126.6	0.001912	0.00834	0.006447	-0.00899	126.6	-0.00205	0.013611	0.023545	0.035635
126.8	0.011241	0.01689	0.021916	0.043036	126.8	0.014896	0.019044	0.051463	0.070713	126.8	0.014018	0.027843	0.090742	0.116091	126.8	-0.00235	0.008214	0.009144	0.00542	126.8	0.013516	0.010606	0.006502	-0.00687	126.8	0.000651	0.000713	-0.0022	-0.00681	126.8	0.004224	0.007066	0.009198	0.001248	126.8	0.005455	2.16e-05	0.003676	0.009386	126.8	0.001159	0.007778	0.006041	-0.00978	126.8	-0.00231	0.013385	0.023575	0.034189
127	0.011432	0.017151	0.021551	0.04307	127	0.01437	0.019718	0.051511	0.071534	127	0.014022	0.0279	0.090494	0.117282	127	-0.00212	0.00755	0.009797	0.005659	127	0.014325	0.00961	0.006602	-0.00611	127	0.000702	0.000661	-0.00246	-0.00658	127	0.004114	0.007968	0.009022	0.000875	127	0.006093	2.48e-05	0.003058	0.00899	127	0.000957	0.007703	0.005547	-0.00985	127	-0.00134	0.013668	0.023326	0.034062
127.2	0.011647	0.016979	0.021522	0.041996	127.2	0.013956	0.02035	0.051879	0.071625	127.2	0.014778	0.027676	0.089381	0.117699	127.2	-0.00165	0.007965	0.010333	0.006056	127.2	0.0148	0.010611	0.006882	-0.00582	127.2	0.00057	0.000877	-0.00301	-0.00691	127.2	0.004322	0.007903	0.009484	0.000302	127.2	0.005413	0.001424	0.002547	0.008769	127.2	0.000492	0.007534	0.005629	-0.00975	127.2	-0.00156	0.013823	0.022735	0.034134
127.4	0.011363	0.016935	0.020902	0.041753	127.4	0.014064	0.020444	0.052067	0.071971	127.4	0.014995	0.026624	0.088288	0.118723	127.4	-0.00143	0.007305	0.010281	0.006705	127.4	0.014402	0.010413	0.007599	-0.00494	127.4	0.000317	0.00087	-0.00297	-0.00694	127.4	0.004368	0.00753	0.009792	0.000657	127.4	0.005211	0.002211	0.002663	0.007196	127.4	0.000104	0.007432	0.005118	-0.00934	127.4	-0.00193	0.014332	0.022977	0.034854
127.6	0.011534	0.016636	0.020712	0.041741	127.6	0.014026	0.020948	0.052019	0.072605	127.6	0.015584	0.026223	0.087832	0.118758	127.6	-0.00141	0.006667	0.010987	0.006861	127.6	0.014047	0.010296	0.007433	-0.00484	127.6	-0.00017	0.001597	-0.00259	-0.00701	127.6	0.004559	0.007586	0.010195	0.000317	127.6	0.005814	0.00271	0.00227	0.00681	127.6	-0.00063	0.007527	0.006382	-0.0088	127.6	-0.00149	0.014479	0.023539	0.035058
127.8	0.011762	0.016481	0.021542	0.041543	127.8	0.013692	0.021258	0.052571	0.072299	127.8	0.01596	0.026553	0.086956	0.11952	127.8	-0.00022	0.0069	0.011075	0.007049	127.8	0.013899	0.010794	0.006581	-0.0042	127.8	0.000823	0.001601	-0.00299	-0.00704	127.8	0.004205	0.007937	0.009877	0.000587	127.8	0.005767	0.00287	0.002186	0.006987	127.8	-0.00058	0.008062	0.007098	-0.00855	127.8	-0.00219	0.014531	0.023552	0.035314
128	0.011891	0.017144	0.02229	0.041085	128	0.014278	0.020739	0.052606	0.072685	128	0.01624	0.026406	0.087548	0.11854	128	-0.00021	0.006842	0.010697	0.007621	128	0.015192	0.010583	0.006351	-0.00451	128	0.001188	0.001445	-0.0027	-0.00658	128	0.004562	0.008357	0.009116	0.001343	128	0.005627	0.002407	0.002286	0.006816	128	-0.00053	0.006852	0.007747	-0.00824	128	-0.00236	0.014167	0.023573	0.035841
128.2	0.01214	0.016889	0.022469	0.040492	128.2	0.014347	0.02015	0.053012	0.072737	128.2	0.015994	0.026315	0.087106	0.11839	128.2	0.000916	0.006628	0.01044	0.007303	128.2	0.015294	0.009915	0.006307	-0.00406	128.2	0.001743	0.001573	-0.00295	-0.00572	128.2	0.003855	0.008388	0.008787	0.001431	128.2	0.004988	0.002191	0.003349	0.006527	128.2	-0.0003	0.00665	0.008438	-0.00708	128.2	-0.00248	0.014226	0.023759	0.036659
128.4	0.011738	0.016348	0.022475	0.040899	128.4	0.014783	0.020602	0.053516	0.072589	128.4	0.015299	0.026412	0.086691	0.117246	128.4	0.002132	0.005672	0.010188	0.006894	128.4	0.015623	0.009403	0.006669	-0.00371	128.4	0.001596	0.001478	-0.00275	-0.0057	128.4	0.004078	0.008874	0.009473	0.000932	128.4	0.004685	0.001377	0.003837	0.005731	128.4	-0.00051	0.007147	0.008872	-0.00722	128.4	-0.00145	0.014552	0.023204	0.036876
128.6	0.01265	0.016515	0.022148	0.041667	128.6	0.014895	0.02058	0.053762	0.072296	128.6	0.015035	0.026428	0.086372	0.115943	128.6	0.002602	0.005777	0.009913	0.006911	128.6	0.016324	0.009556	0.006926	-0.00379	128.6	0.001379	0.002087	-0.00272	-0.00529	128.6	0.004162	0.008635	0.010045	0.001517	128.6	0.003819	0.001317	0.004574	0.006293	128.6	-0.0004	0.006846	0.009084	-0.00701	128.6	-0.00137	0.015206	0.023193	0.035977
128.8	0.013569	0.017145	0.022015	0.041105	128.8	0.014989	0.020806	0.053165	0.072143	128.8	0.015334	0.026205	0.086492	0.115529	128.8	0.002951	0.005669	0.009078	0.006955	128.8	0.016571	0.009553	0.007203	-0.00326	128.8	0.001672	0.002712	-0.00282	-0.00582	128.8	0.00392	0.009535	0.010442	0.00152	128.8	0.003817	0.001011	0.005639	0.006173	128.8	-0.0006	0.006251	0.009465	-0.00624	128.8	-0.00156	0.014674	0.022747	0.035349
129	0.013557	0.017193	0.022096	0.040515	129	0.014959	0.020685	0.053085	0.072105	129	0.015854	0.026485	0.087488	0.114313	129	0.003626	0.005361	0.008284	0.007204	129	0.016363	0.010292	0.007267	-0.00324	129	0.002353	0.002365	-0.00251	-0.00511	129	0.003943	0.009819	0.010002	0.001651	129	0.002821	0.001088	0.006281	0.005904	129	-0.00092	0.006466	0.009112	-0.00708	129	-0.00091	0.014617	0.022308	0.03575
129.2	0.0144	0.017716	0.022324	0.040323	129.2	0.015047	0.02057	0.052825	0.072326	129.2	0.015382	0.026849	0.088625	0.11452	129.2	0.003774	0.005025	0.00799	0.006796	129.2	0.016946	0.010114	0.007838	-0.00406	129.2	0.001814	0.002386	-0.00174	-0.00484	129.2	0.00385	0.009298	0.01034	0.001713	129.2	0.00221	0.001369	0.006598	0.005835	129.2	-0.00041	0.006252	0.009624	-0.00672	129.2	-2.6e-05	0.014784	0.02199	0.035557
129.4	0.014464	0.018056	0.022531	0.039916	129.4	0.014578	0.020779	0.053052	0.072925	129.4	0.015302	0.026795	0.089623	0.115142	129.4	0.003779	0.005095	0.007128	0.005882	129.4	0.016161	0.010181	0.008771	-0.00468	129.4	0.001184	0.002544	-0.00106	-0.00468	129.4	0.003966	0.009464	0.009626	0.001766	129.4	0.002129	0.001487	0.005978	0.005392	129.4	-0.001	0.005949	0.008845	-0.00633	129.4	0.000799	0.014379	0.022192	0.03466
129.6	0.013617	0.017515	0.022998	0.040173	129.6	0.014733	0.019907	0.053123	0.072295	129.6	0.015951	0.026726	0.089364	0.114618	129.6	0.004087	0.005125	0.006618	0.005335	129.6	0.015645	0.010105	0.008475	-0.00499	129.6	0.00015	0.002207	0.000254	-0.00391	129.6	0.004418	0.008918	0.009776	0.001818	129.6	0.001696	0.001373	0.006152	0.005901	129.6	-0.00057	0.006165	0.008844	-0.00644	129.6	-1.9e-05	0.013836	0.022009	0.033939
129.8	0.013971	0.01723	0.022494	0.040439	129.8	0.014764	0.018964	0.053144	0.072272	129.8	0.015468	0.027644	0.090093	0.114884	129.8	0.004096	0.004997	0.006164	0.00546	129.8	0.01535	0.010913	0.008644	-0.00522	129.8	-2.4e-05	0.002385	-5.3e-05	-0.00419	129.8	0.004205	0.008107	0.009616	0.001713	129.8	0.001536	0.000942	0.005866	0.00623	129.8	-0.00024	0.00661	0.00792	-0.0072	129.8	-0.0005	0.013516	0.022053	0.03411
130	0.014039	0.016348	0.022551	0.040316	130	0.013773	0.018828	0.052875	0.07154	130	0.015463	0.026421	0.090941	0.114038	130	0.004041	0.005945	0.005361	0.004989	130	0.015055	0.011634	0.008712	-0.00518	130	0.000432	0.002617	0.000162	-0.00417	130	0.004713	0.009269	0.009723	0.001726	130	0.001739	0.000762	0.0053	0.005836	130	-0.00037	0.007289	0.007696	-0.00746	130	-0.0008	0.012834	0.022973	0.034234
130.2	0.014227	0.016917	0.022171	0.040184	130.2	0.014136	0.017855	0.053115	0.071696	130.2	0.015616	0.025641	0.091163	0.114421	130.2	0.004508	0.005921	0.004712	0.004349	130.2	0.014541	0.011716	0.008481	-0.00564	130.2	0.001206	0.001757	-0.00068	-0.00386	130.2	0.004172	0.009863	0.009676	0.001727	130.2	0.002122	0.000491	0.005319	0.005948	130.2	-0.00189	0.007174	0.007569	-0.00834	130.2	-0.00097	0.012346	0.022459	0.033614
130.4	0.013481	0.017072	0.022672	0.040436	130.4	0.013945	0.016976	0.052839	0.071771	130.4	0.015554	0.025699	0.091044	0.114442	130.4	0.004308	0.005942	0.004394	0.004371	130.4	0.014244	0.01182	0.008981	-0.00682	130.4	0.001326	0.001698	-0.00091	-0.00366	130.4	0.003887	0.009633	0.00935	0.002401	130.4	0.001776	0.001172	0.005513	0.006383	130.4	-0.00297	0.006408	0.007773	-0.00875	130.4	-0.00042	0.012699	0.022843	0.033621
130.6	0.01331	0.017508	0.022634	0.040824	130.6	0.012757	0.016701	0.052707	0.072318	130.6	0.016086	0.025502	0.091345	0.115012	130.6	0.00468	0.006763	0.004247	0.004125	130.6	0.013758	0.01191	0.008606	-0.00787	130.6	0.000804	0.00076	-0.00041	-0.00374	130.6	0.003539	0.009264	0.009505	0.002468	130.6	0.00126	0.001087	0.005863	0.006595	130.6	-0.00443	0.006184	0.007247	-0.00952	130.6	-0.0008	0.013523	0.02299	0.033902
130.8	0.01249	0.018569	0.022489	0.040902	130.8	0.013187	0.016881	0.050919	0.07187	130.8	0.016449	0.025956	0.090865	0.11619	130.8	0.004605	0.007844	0.004589	0.004419	130.8	0.013469	0.012007	0.008339	-0.00843	130.8	0.000532	0.000266	-0.00055	-0.00326	130.8	0.003649	0.009322	0.009052	0.002766	130.8	0.000649	0.001399	0.005473	0.006576	130.8	-0.00466	0.005932	0.006452	-0.01061	130.8	0.000176	0.013828	0.023679	0.03397
131	0.011671	0.017803	0.022884	0.040118	131	0.012468	0.017717	0.051105	0.072914	131	0.01707	0.026311	0.09053	0.116561	131	0.00513	0.008217	0.004876	0.0046	131	0.013301	0.01224	0.007866	-0.00883	131	0.001298	0.000207	-2.5e-05	-0.00347	131	0.003992	0.009703	0.008574	0.00307	131	0.001469	0.001016	0.00519	0.007384	131	-0.00416	0.005848	0.006603	-0.01088	131	0.00081	0.01509	0.023871	0.034366
131.2	0.011393	0.017424	0.022864	0.04004	131.2	0.01254	0.01772	0.050991	0.073328	131.2	0.017674	0.025744	0.089853	0.117007	131.2	0.004417	0.008341	0.005283	0.004541	131.2	0.012736	0.012157	0.008255	-0.00919	131.2	0.000979	-3.5e-05	-0.00027	-0.00378	131.2	0.004065	0.009364	0.008915	0.003182	131.2	0.00155	0.00179	0.00539	0.006986	131.2	-0.00354	0.006481	0.006712	-0.01133	131.2	0.000937	0.015948	0.023772	0.03518
131.4	0.011112	0.017268	0.02264	0.040799	131.4	0.013176	0.01854	0.050702	0.073634	131.4	0.017395	0.025058	0.089718	0.117985	131.4	0.004303	0.008091	0.00563	0.004378	131.4	0.013183	0.011583	0.007838	-0.00889	131.4	0.00087	-0.00011	-0.00057	-0.0039	131.4	0.003816	0.008939	0.008805	0.004719	131.4	0.002262	0.001384	0.005172	0.007013	131.4	-0.00255	0.007193	0.006416	-0.01065	131.4	0.000758	0.016818	0.024827	0.035752
131.6	0.011328	0.016896	0.022971	0.040788	131.6	0.012996	0.018115	0.050911	0.073452	131.6	0.017904	0.025776	0.089845	0.118559	131.6	0.003536	0.008462	0.005827	0.003406	131.6	0.013241	0.011755	0.007783	-0.00879	131.6	0.001459	0.000321	-0.00104	-0.00419	131.6	0.003879	0.00916	0.008828	0.004638	131.6	0.002811	0.000873	0.004638	0.007889	131.6	-0.00184	0.006639	0.006015	-0.00995	131.6	0.000643	0.017035	0.02558	0.036125
131.8	0.011875	0.016357	0.023463	0.040857	131.8	0.01237	0.018288	0.050932	0.07339	131.8	0.017167	0.026015	0.089594	0.118384	131.8	0.003488	0.009058	0.006234	0.003247	131.8	0.013733	0.011054	0.007211	-0.00809	131.8	0.002095	0.000228	-0.00134	-0.00501	131.8	0.004317	0.009486	0.009007	0.005163	131.8	0.003117	0.000627	0.003722	0.008554	131.8	-0.00101	0.0062	0.007005	-0.00877	131.8	-0.00043	0.017024	0.025076	0.036076
132	0.011803	0.016287	0.023165	0.040565	132	0.012503	0.018042	0.050265	0.073813	132	0.017398	0.025898	0.089878	0.118044	132	0.002851	0.008845	0.006594	0.002979	132	0.014196	0.010167	0.008104	-0.00815	132	0.001978	0.000797	-0.00059	-0.00469	132	0.004882	0.009032	0.008515	0.004508	132	0.003111	-0.00025	0.004151	0.008386	132	-0.00141	0.005597	0.007002	-0.00843	132	-0.00021	0.017242	0.025411	0.036845
132.2	0.010509	0.016317	0.022852	0.040649	132.2	0.012294	0.018496	0.050553	0.073611	132.2	0.01693	0.025749	0.08913	0.118225	132.2	0.00296	0.008601	0.006681	0.003418	132.2	0.015218	0.010039	0.00813	-0.00767	132.2	0.002113	0.001429	-0.00018	-0.00411	132.2	0.004675	0.009278	0.008856	0.004858	132.2	0.003339	-0.00041	0.003607	0.008413	132.2	-0.00107	0.006245	0.007206	-0.00782	132.2	-5e-05	0.017343	0.025282	0.037607
132.4	0.009655	0.015891	0.021934	0.041051	132.4	0.012918	0.019505	0.050194	0.073484	132.4	0.016688	0.025787	0.088431	0.117442	132.4	0.003056	0.008094	0.007719	0.003475	132.4	0.015462	0.010393	0.008241	-0.00758	132.4	0.001455	0.001972	-0.00023	-0.0044	132.4	0.00542	0.009361	0.00903	0.00426	132.4	0.003995	-0.001	0.002838	0.008046	132.4	-0.00079	0.006768	0.007061	-0.00873	132.4	-0.00014	0.017656	0.024788	0.037766
132.6	0.009421	0.016598	0.021214	0.040872	132.6	0.013274	0.020484	0.049553	0.073856	132.6	0.017073	0.026256	0.088191	0.11723	132.6	0.002523	0.007787	0.007002	0.00302	132.6	0.015648	0.010663	0.008063	-0.00696	132.6	0.001112	0.003191	9.95e-05	-0.00357	132.6	0.005686	0.009251	0.008677	0.004011	132.6	0.004787	-0.00078	0.003177	0.008055	132.6	-0.00066	0.007441	0.007681	-0.00889	132.6	-0.00034	0.018049	0.025307	0.036773
132.8	0.008918	0.016843	0.021113	0.039832	132.8	0.01396	0.021239	0.048629	0.073903	132.8	0.017374	0.026763	0.088701	0.11737	132.8	0.002654	0.006804	0.006891	0.003025	132.8	0.01606	0.011274	0.007896	-0.00637	132.8	0.001071	0.003869	0.000541	-0.00366	132.8	0.005374	0.009818	0.008945	0.003893	132.8	0.005076	-0.00042	0.003054	0.007605	132.8	-0.00041	0.007045	0.007742	-0.00833	132.8	0.000511	0.017873	0.025341	0.037186
133	0.008564	0.01728	0.021201	0.03892	133	0.015023	0.021598	0.048337	0.074058	133	0.017116	0.027378	0.08902	0.11689	133	0.002803	0.005943	0.00675	0.00366	133	0.016607	0.011673	0.008421	-0.00559	133	0.000863	0.003875	0.001214	-0.00413	133	0.005886	0.009161	0.008399	0.003765	133	0.004725	-0.00057	0.002461	0.007445	133	0.000177	0.007666	0.007501	-0.00791	133	0.000929	0.018071	0.024458	0.037221
133.2	0.009551	0.01747	0.020714	0.038131	133.2	0.014945	0.022117	0.048932	0.07404	133.2	0.015761	0.027989	0.08909	0.117476	133.2	0.002736	0.005709	0.006774	0.003854	133.2	0.016663	0.011735	0.008397	-0.00526	133.2	0.0004	0.004955	0.001791	-0.00375	133.2	0.005745	0.008012	0.007904	0.003126	133.2	0.005556	-0.00126	0.002335	0.006822	133.2	0.000582	0.008723	0.008026	-0.00778	133.2	0.000701	0.017792	0.024344	0.036888
133.4	0.009137	0.017193	0.0214	0.037295	133.4	0.015106	0.021316	0.049904	0.073546	133.4	0.01586	0.028481	0.088961	0.117527	133.4	0.002616	0.006165	0.006502	0.003878	133.4	0.016146	0.012242	0.007711	-0.00434	133.4	0.001116	0.005101	0.00221	-0.00399	133.4	0.006101	0.00852	0.008203	0.003014	133.4	0.005168	-0.00068	0.002455	0.007377	133.4	0.00053	0.009029	0.008504	-0.00688	133.4	0.000424	0.016531	0.02432	0.037005
[truncated: 1,232 more rows]
[truncated: 48 more columns]

## Sheet: Fig 4
#VALUE!						#VALUE!						#VALUE!						#VALUE!							#VALUE!								#VALUE!										#VALUE!
Figure 4c
[truncated: 18 more rows]

## Sheet: Fig 5
				Replicate 1											Replicate 2
															Replicate 3
[truncated: 24 more rows]

## Sheet: Fig S10
Figure S10 BLI-MBP-hCD2 vs TTCP_10															Figure S11 BLI-MBP-hCD2 D567N vs TTCP_10
[truncated: 1,902 more rows]

[truncated: 3 more sheets: Fig S14, Fig S15, Fig S17]
